# Supplementary material for: Genome-wide association study for salinity tolerance at the flowering stage in a panel of rice accessions from Thailand
Source: BMC Genomics. 2019 Jan 22;20:76. doi: 10.1186/s12864-018-5317-2 (PMC6343365; doi:10.1186/s12864-018-5317-2)
Supplement: Supplementary file 1 — Table S1. List of all rice accessions used for SNP genotyping. Rice accessions are tabled with their geographical locations, GS No., parental lines/parental relations and heterozygosity. (XLSX 19 kb) [file 12864_2018_5317_MOESM1_ESM.xlsx]

## Sheet: Sheet1
Table S1 List of all rice accessions used for SNP genotyping. Rice accessions are tabled with their geographical locations, GS No., parental lines/parental relations and heterozygosity.
No.	English name	GS No.	Location	Parental Lines / parental relations	Heterozygosity
1	JAO KHAO	3330	Thailand	Thai local	0.121285
2	DI SI	22367	Thailand	Thai local	0.107909
3	MED MAKHAM	22391	Thailand	Thai local	0.0827926
4	NAHNG NUAN	3151	Thailand	Thai local	0.130408
5	KHAO LUANG	5533	Thailand	Thai local	0.0558728
6	TA POW LOM	22357	Thailand	Thai local	0.0450342
7	KHITOM KHAO	21708	Thailand	Thai local	0.126359
8	LEUANG KWAI LAH	5551	Thailand	Thai local	0.0694255
9	MAE MAI	23227	Thailand	Thai local	0.0636614
10	TOON CHALAWNG	3637	Thailand	Thai local	0.132981
11	POKKALI	-	India	Indian local	0.0707428
12	LUANG PRATAHN	2975	Thailand	Thai local	0.0997843
13	LOI HAH RUANG	6230	Thailand	Thai local	0.189216
14	HAH RUANG	22395	Thailand	Thai local	0.126191
15	TAH JEUA	5545	Thailand	Thai local	0.0508337
16	PLAI NGAHM PRACHIN BURI	20864	Thailand	Thai local	0.131451
17	KHAO GON JUD	3226	Thailand	Thai local	0.0457591
18	LEUANG DONG	22046	Thailand	Thai local	0.062742
19	GAM LIAW	3321	Thailand	Thai local	0.114115
20	JAO DAWK KHAO	3285	Thailand	Thai local	0.13253
21	JUD MAWN	1693	Thailand	Thai local	0.152952
22	SETTI	5678	Thailand	Thai local	0.125228
23	NIAW DAM LAI	21240	Thailand	Thai local	0.0918808
24	KHAO SUPAN	2296	Thailand	Thai local	0.0650229
25	PUANG TAWNG	18442	Thailand	Thai local	0.0535477
26	SAM AHANG	13987	Thailand	Thai local	0.0584631
27	RAHK HAENG	12177	Thailand	Thai local	0.144518
28	DAWK MAI	15127	Thailand	Thai local	0.121329
29	LEUANG TAWNG	3318	Thailand	Thai local	0.124927
30	MA YOM	13988	Thailand	Thai local	0.140213
31	PAWNG AEW	21577	Thailand	Thai local	0.0942058
32	PLAH SEW DAM	23266	Thailand	Thai local	0.117908
33	IN PAENG	13981	Thailand	Thai local	0.132769
34	DAW DAWK MAI	22817	Thailand	Thai local	0.132981
35	PLAH KHAENG	3241	Thailand	Thai local	0.0715208
36	CSSL11	-	Thailand	Derived from KDML105	0.0644748
37	SEW MAE JAN	4001	Thailand	Improved	0.0583482
38	LEUANG PRATEW 123-TC171	-	Thailand	Somaclonal variegation of LEUANG PRATEW123 callus	0.0393585
39	CHAI NAT 1	20712	Thailand	Thai local	0.106627
40	RUANG DIAW	22834	Thailand	Thai local	0.136013
41	NAHNG MON	3638	Thailand	Thai local	0.120922
42	DAW SAHM DEUAN	21792	Thailand	Thai local	0.0615927
43	MAHK YOM	21706	Thailand	Thai local	0.0603374
44	NIAW MALI	22875	Thailand	Thai local	0.0572255
45	HAHNG MAH NAI	21707	Thailand	Thai local	0.123168
46	GON GAEW	1698	Thailand	Thai local	0.0678519
47	KAN NAH	6442	Thailand	Thai local	0.0490037
48	DAM DAHNG	3271	Thailand	Thai local	0.113036
49	HAHNG NAHK	5583	Thailand	Thai local	0.0596478
50	MA GAWK	13972	Thailand	Thai local	0.0607352
51	GRA DAHD	15905	Thailand	Thai local	0.08693
52	E-MUM	5639	Thailand	Thai local	0.110853
53	KHAO GAEW	6152	Thailand	Thai local	0.0577294
54	MAHK NAM	22835	Thailand	Thai local	0.098635
55	LEUANG NOI 31-1-39	588	Thailand	Thai local	0.133423
56	KHIAW HAHNG MAH	2063	Thailand	Thai local	0.0636438
57	MUAY HIN	5580	Thailand	Thai local	0.129674
58	LAO TAEK	22836	Thailand	Thai local	0.124874
59	PUANG TAWNG	574	Thailand	Thai local	0.0535477
60	NAHNG MON S-4	1204	Thailand	Thai local	0.054812
61	GOW RUANG 88	1193	Thailand	Thai local	0.0553601
62	DAENG NAH	22850	Thailand	Thai local	0.143775
63	PATHUM THANI 1	23898	Thailand	BKNA6-18-3-2 / PTT85061-86-3-2-1	0.0496844
64	NAM SAGUI 19	15833	Thailand	Thai local	0.0652174
65	KHAO DAWK MALI 105	-	Thailand	Improved	0.0602401
66	E-LAI	14082	Thailand	Thai local	0.114981
67	GON GAEW	6158	Thailand	Thai local	0.0678519
68	KHAO KOD	12503	Thailand	Thai local	0.125643
69	LEUANG PUANG TAWNG	7214	Thailand	Thai local	0.124706
70	DAWK KHAH	12160	Thailand	Thai local	0.128136
71	MA YOM	22802	Thailand	Thai local	0.140213
72	PUANG HAHNG NAHK	23233	Thailand	Thai local	0.129056
73	GAM PAI	23191	Thailand	Thai local	0.138347
74	KHAO' HAO	5625	Thailand	Thai local	0.074394
75	JAE GAN	12507	Thailand	Thai local	0.150379
76	KASET DAW	23189	Thailand	Thai local	0.0594533
77	NAH KHAWAN	22379	Thailand	Thai local	0.124892
78	JAO RAHK HAENG	12492	Thailand	Thai local	0.12658
79	NAM SAGUI 19	3023	Thailand	Thai local	0.0652174
80	JAO DAENG	3256	Thailand	Thai local	0.0680906
81	KHAO GAW DIAW	2534	Thailand	Thai local	0.0654472
82	SAI YUD	22366	Thailand	Thai local	0.0972559
83	BAI BUA	2073	Thailand	Thai local	0.0857896
84	TAH BAHN	21695	Thailand	Thai local	0.054034
85	JAO DAM	3230	Thailand	Thai local	0.0754018
86	PIN GAEW 56	1581	Thailand	Thai local	0.0890694
87	DAW KHAO	12155	Thailand	Thai local	0.0572697
88	BUA NOI	1990	Thailand	Thai local	0.0701947
89	NAHNG NGAHM	2006	Thailand	Thai local	0.0691603
90	KHAO AH-GAHD	22358	Thailand	Thai local	0.0949573
91	TAWNG RAHK SAI	10917	Thailand	Thai local	0.0955761
92	PUANG WAHN	2069	Thailand	Thai local	0.0694609
93	SAHM RUANG NAK	2297	Thailand	Thai local	0.0814842
94	E-KHAO YAI	23114	Thailand	Thai local	0.072228
95	LEUANG PRATEW123	868	Thailand	Thai local	0.0541843
96	U-TA POW	2067	Thailand	Thai local	0.0794597
97	RD9	2601	Thailand	LUANG YAI 34 / TN1 // W1256 /// RD2	0.0695316
98	SAO NUENG	5699	Thailand	Thai local	0.0943296
99	MAHK NAM	14085	Thailand	Thai local	0.098635
100	KHAO BAHN POD	19877	Thailand	Thai local	0.0825981
101	RD73	-	Thailand	KDML105 / IR66946-196-3R-1-1	0.10782
102	IR29	-	IRRI	R833-6-2-1-1 / IR1561-149-1 // IR24*4 / O.Nivara	0.0571282
103	HAHNG YI 71	1707	Thailand	Thai local	0.0745089
104	RD8	3091	Thailand	IR262/2* NIAW SAN PATONG	0.0593737
105	AI TAI	8100	Thailand	Thai local	0.0275386
106	BEU SAW MI	23595	Thailand	Thai local	0.0241084
107	CHAW MA GAWK	2042	Thailand	Thai local	0.142732
108	CHAW PLI KHAO	9742	Thailand	Thai local	0.110101
109	CHIANG PHATTHALUNG	21964	Thailand	Thai local	0.108324
110	CHUMPAE 60	16235	Thailand	Thai local	0.060249
111	E-PUANG	23239	Thailand	Thai local	0.0473681
112	GAEN JAN	22653	Thailand	Thai local	0.118615
113	GAM FEUANG	4490	Thailand	Thai local	0.0496048
114	GWIAN HAK	9064	Thailand	Thai local	0.0987411
115	GWIAN HAK	13201	Thailand	Thai local	0.0987411
116	HANTRA 60	16232	Thailand	Thai local	0.0719274
117	JAMPAH TAWNG	5211	Thailand	Thai local	0.0398359
118	JAO HAW	7933	Thailand	Thai local	0.0285199
119	KHAO GAEW	6152	Thailand	Thai local	0.0577294
120	KHAO LUANG	7282	Thailand	Thai local	0.0558728
121	KHAO PRAGUAD	3677	Thailand	Thai local	0.134157
122	KHAO PUANG	9362	Thailand	Thai local	0.114283
123	KHAO SA NGUAN	1697	Thailand	Thai local	0.0563325
124	KHAO SAMER	3770	Thailand	Thai local	0.0736867
125	KHAO TAENG MO	3810	Thailand	Thai local	0.0572255
126	KHAO TAH CHEUA	12270	Thailand	Thai local	0.128941
127	KHAO TAH HAENG 17	828	Thailand	Thai local	0.0584189
128	KHAO TAH JEUA	3808	Thailand	Thai local	0.137339
129	KHAO' GAM	23113	Thailand	Thai local	0.104576
130	LAI MAHK	7025	Thailand	Thai local	0.0947009
131	LAO TAEK	21593	Thailand	Thai local	0.124874
132	LEB NOK	3979	Thailand	Thai local	0.18095
133	LEUANG BAI JAEK	14155	Thailand	Thai local	0.0535389
134	LEUANG BAI LOD	14154	Thailand	Thai local	0.125519
135	LEUANG GAEW	6812	Thailand	Thai local	0.247317
136	LEUANG GLAHNG	12498	Thailand	Thai local	0.141928
137	LEUANG HUAN	7303	Thailand	Thai local	0.0952402
138	LEUANG KWAI LAH	7285	Thailand	Thai local	0.0694255
139	LEUANG NGAHM	12616	Thailand	Thai local	0.121497
140	LEUANG PLAH GIM	7293	Thailand	Thai local	0.0478544
141	LEUANG TAH YANG	14685	Thailand	Thai local	0.0584985
142	LEUANG TIA	6448	Thailand	Thai local	0.0402691
143	LOOK DAENG PATTANI	23303	Thailand	Thai local	0.109544
144	LOOK DAENG PATTANI	21963	Thailand	Thai local	0.109544
145	LUANG PRATAHN	2975	Thailand	Thai local	0.0997843
146	LUANG PRATAHN	6440	Thailand	Thai local	0.0997843
147	MA FAI	5650	Thailand	Thai local	0.0567569
148	NIAW KHAO	607	Thailand	Thai local	0.129241
149	NIAW PRAE 1	23405	Thailand	Thai local	0.0645367
150	PAHN TAWNG	7560	Thailand	Thai local	0.0610711
151	PATHUM THANI 60	17770	Thailand	Thai local	0.0440352
152	PRA IN	13967	Thailand	Thai local	0.131646
153	PRACHIN BURI 1	23406	Thailand	Thai local	0.110358
154	PRATAHN BAN BUNG	20375	Thailand	Thai local	0.0880351
155	PUANG NAHK	12266	Thailand	Thai local	0.11568
156	RD10	4790	Thailand	Fast neutron mutation (RD1'69-NF1U-G6-6)	0.090201
157	RD12	21628	Thailand	HAHNG YI 71 / RD6 (UBN92110-NKI-B-B-B-30-KKN-1)	0.119914
158	RD17	3999	Thailand	IR262 / PIN GAEW 56 (BKN6986-66-2)	0.0633874
159	RD19	4000	Thailand	IR262 / PIN GAEW 56 (BKN6986-147-2)	0.14092
160	RD21	4791	Thailand	KDML105 / NAHNG MON S4 // IR 26 (SPR7419-86-2-5)	0.0771523
161	RD25	4793	Thailand	KDML105 / IR2061-213-2-3-3 // KDML105 / IR26 (BKNLR75091-CNT-B-RST-40-2-2)	0.0519476
162	RD27	7125	Thailand	KHAO TAH-OO / KHAO TAH HAENG 17	0.0844281
163	RD31	24533	Thailand	SPR85163-5-1-1-2 / IR54017-131-1-3-2 (SPR93049-PTT-30-4-1-2)	0.117501
164	SAHM RUANG	7288	Thailand	Thai local	0.0735718
165	SANG YOD	15101	Thailand	Thai local	0.0627597
166	SEW MAE JAN	3116	Thailand	Improved	0.0583482
167	SOON	22492	Thailand	Thai local	0.135076
168	TA POW GAEW 161	1578	Thailand	Thai local	0.135421
169	TOM MEUANG LUANG	22784	Thailand	Thai local	0.120516
170	AEW MOD DAENG	10049	Thailand	Thai local	0.0755698
171	BUN MAH	3031	Thailand	Thai local	0.0830401
172	JEK CHUEY	2387	Thailand	Thai local	0.0906784
173	KHAI MOD RIN	1961	Thailand	Thai local	0.0675425
174	KHAO NUAN	6425	Thailand	Thai local	0.0788055
175	KHAO READ	21772	Thailand	Thai local	0.0928444
176	KHAO SAMER	7200	Thailand	Thai local	0.0736867
177	KOO MEUANG	21795	Thailand	Thai local	0.0711937
178	LAM YAI	3028	Thailand	Thai local	0.0720512
179	LEUANG CHUMPAE	21782	Thailand	Thai local	0.0917039
180	LEUANG KAMIN	21790	Thailand	Thai local	0.0898032
181	LEUANG PAHK CHONG	21775	Thailand	Thai local	0.0625829
182	LEUANG PRATEW	5681	Thailand	Thai local	0.0985378
183	LEUANG YAI	15906	Thailand	Thai local	0.0890783
184	NAHNG LEK	1945	Thailand	Thai local	0.0788231
185	PAWNG AEW	21776	Thailand	Thai local	0.0942058
186	PLAH SEW	22206	Thailand	Thai local	0.111021
187	PUANG HAHNG MOO	2089	Thailand	Thai local	0.0799547
188	PUANG NGERN	2963	Thailand	Thai local	0.0846668
189	RD1	1616	Thailand	LEUNG THONG / IR8 (BKN6617-56-1-2)	0.0796011
190	RD13	3093	Thailand	NAHG PA-YAH 132 / PAK-SIAN (BKN6402-352)	0.0463073
