# Supplementary material for: Genome-wide association study for salinity tolerance at the flowering stage in a panel of rice accessions from Thailand
Source: BMC Genomics. 2019 Jan 22;20:76. doi: 10.1186/s12864-018-5317-2 (PMC6343365; doi:10.1186/s12864-018-5317-2)
Supplement: Supplementary file 2 — Table S2. List of rice accessions and phenotypic data used for association mapping. The average values of four biological replicates are shown. (XLSX 50 kb) [file 12864_2018_5317_MOESM2_ESM.xlsx]

## Sheet: Sheet1
Table S2. List of rice accessions and phenotypic data used for association mapping. The average values of four biological replicates are shown.
No.	English name	GS No.	N_PN_D3	N_PN_D6	N_PN_D9	S_PN_D3	S_PN_D6	S_PN_D9	N_gs_D3	N_gs_D6	N_gs_D9	S_gs_D3	S_gs_D6	S_gs_D9	N_E_D3	N_E_D6	N_E_D9	S_E_D3	S_E_D6	S_E_D9	N_Ci_D3	N_Ci_D6	N_Ci_D9	S_Ci_D3	S_Ci_D6	S_Ci_D9	N_CMS_D3	N_CMS_D6	N_CMS_D9	S_CMS_D3	S_CMS_D6	S_CMS_D9	N_TIL	N_PAN	N_FG	N_UFG	S_TIL	S_PAN	S_FG	S_UFG
1	JAO KHAO	3330	5.78	5.8375	3.571	3.2775	2.531	0.467307	0.15	0.18825	0.118	0.0875	0.064	0.0376114	3.0675	3.445	2.245	1.74	1.5575	0.942724	301.39	308.63	311.201	310.67	298.696	347.972	85.48	81.7125	62.0725	73.98	70.3975	29.54	2.6875	2.375	81.5	63.6875	4.3	4.1	141.275	112.4
2	DI SI	22367	7.7375	5.79	3.79025	5.005	4.126	1.7739	0.23	0.17325	0.08525	0.105	0.08425	0.0472791	4.02	3.0325	1.82925	2.02	1.7385	1.1689	303.035	300.402	291.409	286.255	287.846	309.931	88.405	89.8825	65.9375	76.9875	81.155	59.415	3.25	3.25	94.4375	127.25	3.9	3.5	106.75	144.825
3	MED MAKHAM	22391	9.8125	7.52	6.09475	6.29	5.2983	0.921355	0.2475	0.183	0.11875	0.11	0.09075	0.0339013	4.2825	3.305	2.40075	2.2025	1.898	0.798831	294.17	294.498	277.16	274.222	275.184	322.366	88.095	90.09	86.5925	87.9375	75.0925	58.8125	2.9375	2.4375	101.438	94.75	3.85	3.4	59.375	222.65
4	NAHNG NUAN	3151	7.8675	6.845	6.254	6.0425	4.089	2.7075	0.2025	0.15	0.09925	0.105	0.0785	0.0819361	3.5575	2.545	2.0575	2.28	1.4815	1.62966	281.493	287.397	260.675	268.647	289.27	314.551	81.33	87.8225	87.61	82.24	78.1875	40.96	3.8125	3.25	96.6875	83.125	3.8	3.525	111.375	101.925
5	KHAO LUANG	5533	8.82136	6.93568	5.41782	6.8225	4.55	0.95509	0.179323	0.14837	0.107157	0.165	0.0925	0.0951695	2.25135	1.86908	1.47428	2.0525	1.345	1.33944	283.962	296.862	286.154	288.217	305.28	356.897	89.65	88.25	90.175	87.875	78.575	55.3	5.105	2.105	7.1875	88.8325	5.23	2.02	14.5625	100.145
6	TA POW LOM	22357	10.595	5.2025	7.3755	7.2675	2.2733	2.77866	0.23	0.10275	0.16475	0.1425	0.06275	0.0588642	4.54	1.965	3.0755	2.84	1.2355	1.23474	276.903	274.125	285.324	274.21	315.589	297.489	84.72	86.625	81.7	74.125	68.63	33.8425	3.6875	2.6875	72.8325	99.5825	3.95	3.55	98.2	166.675
7	KHITOM KHAO	21708	9.3625	5.8375	7.38	9.7125	3.8915	2.5249	0.2625	0.15875	0.1965	0.2	0.0735	0.0830088	4.4525	2.9925	3.6045	3.755	1.429	1.68484	299.935	301.657	298.419	274.98	286.451	319.713	83.05	90.7225	86.9	85.7575	73.5675	66.3575	2.605	2.375	68.27	76.0825	2.825	2.475	55.65	90.4
8	LEUANG KWAI LAH	5551	9.99537	13.5304	6.34037	10.6725	6.005	1.25659	0.180828	0.216825	0.110027	0.2125	0.1	0.0561095	2.31671	2.53992	1.48257	2.57	1.335	0.7967	267.168	259.625	288.308	262.79	267.19	339.147	90	90.775	88.5	85.325	68.45	67.25	6.625	3.1875	35.5825	72.7925	5.645	2.5625	9.25	67.25
9	MAE MAI	23227	10.31	7.94	7.48175	9.3975	3.406	1.19123	0.2775	0.19475	0.18975	0.175	0.09025	0.0349436	4.66	3.155	3.3685	3.5575	1.6875	0.905049	291.062	284.56	292.73	274.08	310.791	310.266	83.7	92.28	82.3475	90.2325	77.89	50.695	2.875	2.8125	65.625	76.4375	3.25	3	91.625	115.775
10	TOON CHALAWNG	3637	9.43704	8.57611	7.31058	5.4175	3.22	2.21196	0.22479	0.21904	0.16862	0.16	0.095	0.0843271	2.80872	3.01811	2.19602	2.095	1.4975	1.27022	290.485	298.83	284.322	319.248	312.038	325.713	88.375	87.85	86.3	85.025	72.4	51.85	7.1875	2.4575	15.8325	69.375	5.9375	3.125	18.25	105.875
11	POKKALI	-	7.7925	9.255	7.9265	5.415	7.242	7.3106	0.1875	0.2275	0.19975	0.095	0.1155	0.126388	3.8825	4	2.70425	2.3475	2.3105	2.03154	287.433	290.76	261.026	270.62	262.802	267.686	90.2675	88.99	87.025	89.42	88.1175	86.3675	3.25	3.0425	103.645	94.23	3.5	4	136.675	248.25
12	LUANG PRATAHN	2975	7.35267	6.98811	8.78403	7.5675	4.05	3.29439	0.196325	0.174338	0.193866	0.185	0.1075	0.058035	2.10201	1.56955	2.48447	2.075	1.0625	0.870588	301.232	293.26	285.964	295.53	310.61	283.931	89.875	91.975	89.25	89.225	87.85	90.55	8.625	4.1875	24.0625	120.25	5.125	2.9375	17.6675	82.9175
13	LOI HAH RUANG	6230	10.5028	8.16728	11.416	5.55	3.135	1.9595	0.268945	0.208318	0.272101	0.145	0.12	0.0729819	2.43054	2.08266	2.94411	1.485	1.4475	1.01326	302.094	291.376	285.169	315.92	327.745	328.161	88.625	88.125	91.1	87.45	83.3	82.75	6.73	3.375	9.77	150.73	3.855	2.5825	7.855	150.25
14	HAH RUANG	22395	9.72599	8.39181	8.85671	6.8475	5.2875	2.36548	0.25946	0.190472	0.224187	0.2075	0.14	0.0787219	2.51136	2.04916	2.74933	2.1	1.6	1.14152	302.264	296.805	297.688	306.808	300.58	323.884	89.7	90.1	92.075	90.175	84.5	66.975	8.1875	2.5625	15.25	91.3125	5.7525	3.2075	13.48	109.247
15	TAH JEUA	5545	8.96472	9.72261	4.05622	7.11	5.1225	0.172736	0.1918	0.157713	0.0787482	0.1275	0.09	0.0554474	2.32302	2.05301	1.17551	1.66	1.245	0.723777	285.968	261.613	287.026	275.53	290.11	366.514	88.975	91.325	90.45	89.725	82.2	61.35	9.125	4	30.1875	92.75	5.625	3.125	29.25	77.9375
16	PLAI NGAHM PRACHIN BURI	20864	9.92832	7.11781	2.96544	4.83	3.2525	0.182433	0.259656	0.222173	0.082057	0.125	0.09	0.064288	2.99843	2.89301	1.20753	1.6425	1.3375	0.927351	298.091	311.268	315.747	304.038	315.93	366.622	87.3	83.25	84.125	80.6	67.875	53.675	4.75	3.25	34.0625	110.375	5	3.375	30.7925	136.75
17	KHAO GON JUD	3226	9.67798	8.57457	9.25973	7.33	5.2775	3.633	0.269911	0.173233	0.185319	0.16	0.115	0.0836292	3.1936	2.12348	2.43462	2.1525	1.5325	1.21504	304.117	284.442	279.917	293.803	299.495	295.782	85.425	88.075	86.75	84.875	79.5	76.675	5.8125	2.5625	42.5625	77.9375	4.7075	2.3325	25.3325	82.4375
18	LEUANG DONG	22046	14.045	10.9575	9.23525	8.92	6.6128	3.43782	0.2775	0.202	0.15375	0.1425	0.0925	0.0761621	4.8975	3.7025	3.1305	2.95	1.9525	1.7424	269.72	272.765	262.932	252.27	251.007	296.523	87.2525	90.8575	88.7725	82.1175	80.7425	45.53	2.625	2	66.625	74.125	3.25	2.575	51.875	120.2
19	GAM LIAW	3321	9.41551	8.7593	10.7609	6.82	5.8125	4.95999	0.240865	0.217165	0.271478	0.2275	0.14	0.111664	2.31126	2.30379	3.18597	2.2	1.6675	1.54516	300.875	298.545	297.372	320.54	306.252	303.821	88.1	92.925	92.5	86.275	70.75	86	6	3.3125	24.875	101.75	3.7075	2.5625	16.855	101.125
20	JAO DAWK KHAO	3285	10.9288	12.4298	11.3491	8.6075	6.1675	3.80733	0.267942	0.248409	0.294477	0.2	0.1075	0.13594	1.63644	2.08133	2.78954	1.265	1.04	1.41469	306.417	280.108	300.809	267.405	280.34	329.417	88.7	88.4	88.125	88.825	77	69.725	8.75	4.9375	53.875	141.812	4.6675	3.605	23.6875	101.98
21	JUD MAWN	1693	9.4625	8.235	7.50911	6.5425	4.9125	4.25982	0.1275	0.0975	0.0885332	0.075	0.0575	0.0802739	3.035	2.5575	2.26877	1.9225	1.685	2.12308	247.062	230.56	227.724	217.9	223.505	275.636	83.345	84.195	79.6025	79.875	77.65	64.9075	4	1.66667	19.3333	26.6667	5	2	9.33333	63.6667
22	SETTI	5678	8.96332	7.48028	10.4093	8.0325	4.96	2.35085	0.230376	0.167561	0.225492	0.2625	0.1225	0.0725608	2.27667	1.94781	2.83484	2.505	1.4925	1.03578	299.09	293.205	282.833	313.805	304.197	323.771	91.725	89.35	92.125	89.775	84	68.425	7.8125	3.375	47.75	81.375	4.6875	2.25	18.125	83.9375
23	NIAW DAM LAI	21240	11.0702	9.50791	9.1449	12.355	7.635	3.71317	0.398043	0.272394	0.207903	0.4125	0.13	0.131091	2.35843	2.36286	2.22212	2.395	1.1125	1.49837	321.434	309.136	295.99	318.298	270.115	326.454	88.3	88.6	88.5	86.5	75.65	46	7.1875	3.875	17.9375	73.125	5.73	3.29	9.7925	94.02
24	KHAO SUPAN	2296	9.63	7.39	7.25199	7.15	2.1225	2.37307	0.125	0.075	0.0813666	0.08	0.035	0.0368998	2.9	2.05	2.07212	1.97	1.03	0.96188	227.64	205.447	218.849	221.452	277.788	264.074	83.47	82.0075	80.615	80.41	61.2725	70.525	6.66667	1.66667	45.6667	99.6667	4	2	34.3333	71.3333
25	PUANG TAWNG	18442	10.2625	9.775	7.82041	7.505	5.015	3.5252	0.1275	0.1125	0.0990142	0.095	0.0675	0.0617755	3.1725	3.165	2.40916	2.4225	2.1625	1.55608	232.752	213.985	234.707	233.925	256.875	261.556	83.495	83.185	85.95	78.785	77.8375	67.7575	3	2.33333	37.3333	80.3333	2.66667	2.33333	9	41.3333
26	SAM AHANG	13987	10.315	9.635	10.513	6.67	8.265	12.5695	0.2075	0.23775	0.30825	0.115	0.1125	0.256581	4.2675	3.4675	3.94675	2.62	2.0975	3.21803	276.94	293.038	300.296	266.33	225.695	275.239	93.7275	91.7325	88.8925	89.3825	86.255	84.25	3.9375	3.3125	71.4175	105.918	4.75	4.175	45.825	167.525
27	RAHK HAENG	12177	12.68	12.0025	10.519	10.23	10.8823	6.19625	0.2525	0.35425	0.29525	0.1425	0.2135	0.132687	4.6525	5.0325	4.2955	3.11	3.50475	2.39212	270.757	302.995	296.857	238.523	275.175	283.265	90.76	94.98	91.4475	89.3025	93.18	75.8775	2.75	1.9375	60.98	37.6675	2.825	2.075	26.875	80.3
28	DAWK MAI	15127	11.6825	11.66	10.7175	8.2925	9.9203	8.81925	0.1975	0.263	0.278	0.1175	0.164	0.175533	4.0925	4.2525	4.1895	2.6825	2.8445	2.95277	263.295	285.155	291.144	247.143	255.827	275.532	92.89	92.3025	88.53	92.255	91.15	81.45	4.0625	4.0625	108.188	90.6875	3.425	2.875	47.95	86.675
29	LEUANG TAWNG	3318	12.4271	11.659	7.04107	5.2225	4.085	1.80077	0.268219	0.248544	0.151344	0.13	0.1	0.0661392	3.15632	3.13117	2.0408	1.755	1.4375	0.994613	285.352	273.141	294.56	300.337	300.748	331.852	86.075	88.125	87.525	82.35	66.2	68.5	4.875	2.48	39	83.75	3.25	2.5825	45.27	88.75
30	MA YOM	13988	12.87	10.9075	11.0355	10.8925	9.7518	8.01567	0.23	0.22875	0.22575	0.1375	0.129	0.11354	4.675	3.59	3.804	3.1	2.4555	2.17475	265.577	275.463	276.573	231.752	235.895	245.992	93.93	92.12	84.0225	93.3325	91.345	87.445	2.5625	2.5625	40.1675	90.73	2.575	2.8	19.875	131.975
31	PAWNG AEW	21577	11.7616	10.6621	10.1012	9.685	7.9475	3.87773	0.222336	0.214152	0.254311	0.2075	0.12	0.132116	1.41545	1.77834	2.32394	1.2975	1.0975	1.49648	274.279	268.512	302.107	291.18	262.053	318.016	89.825	86.025	84.525	83.95	85.7	66.675	5.5	4.3125	19.125	162.812	3.6875	3.0625	21.4375	147.375
32	PLAH SEW DAM	23266	11.3275	11.9375	11.196	6.9725	7.9888	4.9786	0.2025	0.31825	0.247	0.1075	0.1735	0.0973107	4.09	4.8425	4.0575	2.6375	3.01025	1.83623	266.01	297.87	281.993	260.232	287.008	261.142	90.2175	93.5625	92.4875	75.4875	91.0725	75.835	2.5	2.1875	43.0625	27.25	2.8	2.9	13.5	104.525
33	IN PAENG	13981	8.2075	13.4175	11.2357	9.065	10.9993	6.92597	0.1725	0.3895	0.26625	0.14	0.19675	0.167291	3.74	5.2825	3.7935	3.0125	3.3725	2.57436	279.697	301.18	286.604	247.235	270.144	292.232	91.9675	92.195	89.525	90.07	82.03	68.67	2.6875	2.5625	89.1875	53.9375	2.775	2.525	38.125	82.7
34	DAW DAWK MAI	22817	13.6575	11.305	11.2385	10.7125	9.9353	9.9029	0.2875	0.2945	0.348	0.1625	0.16775	0.175015	5.115	4.415	4.97925	3.23	2.83575	3.07223	277.68	293.712	294.661	254.71	261.75	260.598	91.075	92.385	91.0175	91.7425	90	68.385	2.75	2.6875	106.25	69.1875	3	2.675	50.325	123.25
35	PLAH KHAENG	3241	12.2225	11.475	11.286	10.1075	7.6473	8.78043	0.2175	0.31775	0.26	0.13	0.13825	0.129105	4.135	4.445	3.81275	3.045	2.37275	2.38115	260.795	296.778	284.096	232.705	275.406	249.078	87.9725	94.455	91.1525	88.07	94.25	90.8275	2.4375	2.375	52.125	57.5625	3.275	2.725	36.4	88.5
36	CSSL11	-	12.4375	14.3127	12.9314	8.665	8.945	6.79617	0.304051	0.326085	0.313032	0.175	0.15	0.151355	1.84187	2.73801	3.06767	1.16	1.4	1.69513	301.378	293.372	296.927	282.26	271.62	300.626	87.55	90.525	89.075	83.575	88.6	83.65	8.875	4.875	20.5625	186.562	4.3775	3.2075	13.7925	142.417
37	SEW MAE JAN	4001	13.215	12.4175	11.5395	8.9775	11.2995	6.92624	0.265	0.35325	0.3035	0.1225	0.21225	0.106019	4.92	5.2475	4.464	2.6675	3.63225	2.06583	267.18	298.05	287.056	239.49	274.671	252.252	88.25	94.6575	91.09	85.905	91.75	85.495	3.125	2.6875	67.75	65.6875	3.325	3.175	29.2	115.1
38	LEUANG PRATEW 123-TC171	-	11.7875	9.565	9.1735	4.575	4.7325	3.46973	0.1325	0.1325	0.114893	0.0625	0.0625	0.0586884	3.155	3.49	2.90557	1.665	1.9425	1.57089	214.947	237.463	231.882	245.907	252.81	281.004	84.115	84.1225	79.8075	80.475	71.2525	71.4225	5	1.66667	41	49	5.66667	2.66667	23	51.6667
39	CHAI NAT 1	20712	13.0746	11.7863	6.15434	6.375	2.7425	0.904571	0.348992	0.259724	0.139364	0.155	0.085	0.06367	3.74155	3.04988	1.84062	2	1.1675	0.861605	296.858	285.228	288.034	290.183	316.782	354.121	89.5	88.3	86.525	86.35	58.6	60.125	9.40625	4.26562	2.17188	141.203	7.77	3.855	0.645	133.457
40	RUANG DIAW	22834	11.1625	11.66	12.1173	8.3975	10.1293	7.49908	0.2475	0.35575	0.358	0.1325	0.166	0.129103	4.645	4.8125	4.09875	3.0075	2.89025	1.7795	279.392	301.23	304.15	250.678	260.142	269.791	94.8475	92.1825	89.1075	91.7575	87.0525	74.455	3.1875	3	81.75	131.5	3.65	3.2	41.75	193.65
41	NAHNG MON	3638	13.3237	13.5511	11.4001	12.9125	7.585	5.72683	0.396519	0.274884	0.245786	0.36	0.1475	0.20601	2.1936	2.45167	2.43112	2.13	1.435	2.04175	306.832	282.93	283.783	296.17	285.873	324.618	89.075	91.075	89.15	86.9	84.8	64.775	6.125	3	23.9375	98.875	3.8125	2.52	24.27	94.5
42	DAW SAHM DEUAN	21792	11.0375	15.175	9.90516	9.265	7.175	3.8779	0.1625	0.2325	0.179855	0.1175	0.1025	0.0797166	2.8075	4.145	2.86939	2.205	2.11	1.6012	249.053	250.17	270.581	238.433	253.118	282.317	88.9	82.7825	82.745	74.735	63.4575	54.3525	5.1	4.66667	11.9	36.1	3.33333	2.66667	9.33333	23.6667
43	MAHK YOM	21706	11.3575	12.1175	12.4725	5.735	7.592	7.25142	0.285	0.34725	0.428	0.0975	0.1235	0.138499	5.04	5.01	4.52775	2.2675	2.2755	2.11381	292.257	300.21	309.295	271.625	263.476	278.094	94.6075	91.0425	90.195	89.52	77.28	73.8075	3	2.5625	60.75	77.4375	3.375	2.575	51.675	116.2
44	NIAW MALI	22875	15.59	15.565	12.5188	11.5825	9.2325	7.20461	0.275	0.3715	0.255	0.1475	0.16325	0.116546	5.2075	5.485	4.01375	3.2225	2.92175	2.22029	262.37	288.22	275.615	229.022	270.722	259.209	90.42	94.915	92.145	88.8075	94.9875	86.8925	3.375	2.25	88.0625	37.125	3.075	2.725	62.35	107.675
45	HAHNG MAH NAI	21707	9.2325	11.09	12.6098	7.9525	6.2353	6.84327	0.2475	0.457	0.48325	0.15	0.14075	0.129775	4.825	5.615	4.6535	3.305	2.5765	1.95473	298.295	316.23	310.387	272.137	294.06	275.368	90.925	90.095	88.9925	91.8225	75.5725	71.53	2.5625	2.3125	58.3325	77	3.325	2.65	46.475	97.2
46	GON GAEW	1698	7.7275	7.71	7.79264	3.3675	1.1975	1.91477	0.1075	0.095	0.102477	0.05	0.0375	0.0512153	2.4575	2.5775	2.47961	1.275	1.045	1.33577	245.605	227.342	242.916	257.837	316.505	302.51	81.1475	87.15	68.295	79.7375	76.98	53.0525	3.66667	2.33333	49.6667	61.3333	4.66667	2.33333	17.6667	63
47	KAN NAH	6442	13.9158	12.0761	10.8636	10.8975	7.83	6.77791	0.388604	0.231695	0.329506	0.2325	0.1675	0.17823	2.21647	1.73437	2.92678	1.525	1.4525	1.75227	300.914	276.461	306.894	260.837	289.332	308.329	89.15	85.625	88.7	89.975	79.55	80.775	7.4375	3.875	7.75	156	4.125	2.23	12.4575	99.645
48	DAM DAHNG	3271	9.02879	9.0148	9.47523	8.665	10.11	7.33683	0.453812	0.132143	0.267366	0.4375	0.1675	0.159679	3.99948	1.19386	2.35703	3.86	1.5425	1.53548	335.48	194.327	310.967	335.502	250.213	298.104	91.15	89.275	88.15	89.2	85.05	65.45	6.98	4	47.2925	103.125	4.165	2.605	37.6675	79.0625
49	HAHNG NAHK	5583	13.9925	12.6475	13.6258	6.4325	8.6018	7.33038	0.2875	0.277	0.351	0.09	0.13025	0.145122	5.67	4.535	5.65225	2.19	2.48475	2.9216	272.35	275.258	287.755	251.315	258.465	278.621	91.4375	92.47	89.55	91.39	87.515	86.5075	3.7	3.675	79.775	123.35	3.625	3.575	10.75	110.625
50	MA GAWK	13972	16.31	16.645	17.9637	13.1	11.4175	13.4049	0.225	0.285	0.337437	0.1875	0.1475	0.205161	3.87	5.0325	4.45543	3.295	2.9325	3.23243	237.155	254.797	263.898	240.832	228.768	252.502	87.245	91.465	85.885	89.3825	87.4825	82.9025	2.66667	2.26667	41.3333	71.6	4	3.66667	28.6667	95.3333
51	GRA DAHD	15905	15.9575	14.0975	14.7848	14.0525	13.0375	13.5918	0.325	0.235	0.257673	0.205	0.21	0.243188	4.9225	4.1625	3.80363	3.575	3.7275	3.58001	274.548	256.475	244.198	238.797	252.83	263.284	90.82	91.08	88.3275	88.5675	87.4675	80.195	4.33333	3	8.66667	54	2.66667	2.33333	33.6667	67.6667
52	E-MUM	5639	13.71	13.29	13.815	14.42	12.2233	10.3319	0.285	0.263	0.3555	0.19	0.16575	0.148083	4.8975	4.2875	4.89175	3.7725	3.1225	2.73773	272.502	275.613	288.903	228.505	238.289	241.856	91.3775	92.5825	89.6775	91.8925	91.87	85.4675	3.125	2.8125	90.375	73.9375	3.2	3.2	51.45	86.5
53	KHAO GAEW	6152	11.27	10.56	10.7265	8.2125	7.24	6.3959	0.1375	0.11	0.134556	0.085	0.075	0.0799025	3.4925	3.235	3.50816	2.345	2.335	2.46429	218.428	200.79	231.155	204.883	205.155	240.354	87.5325	86.33	91.0375	87.0275	84.35	80.34	4.16667	2	50.6667	64.8333	4.33333	3	36	78.3333
54	MAHK NAM	22835	16.285	16.82	17.2588	16.1375	11.3275	12.9169	0.27	0.2775	0.287054	0.215	0.1525	0.192995	4.23	4.28	3.52726	3.55	2.5925	2.6159	255.468	251.01	253.645	231.002	235.083	243.707	91.715	86.3975	83.4325	73.725	85.81	81.64	2.83333	2.5	56	100.433	2.66667	2	31	78
55	LEUANG NOI 31-1-39	588	16.545	12.3175	9.35307	8.4125	4.16	3.38901	0.2475	0.165	0.108354	0.105	0.0675	0.0607772	4.8325	4.13	2.66484	2.4675	1.95	1.56745	243.965	233.627	221.776	231.527	273.87	284.935	82.84	89.905	81.7	81.0875	59.1275	72.01	4	2.33333	75	62.5	4	2.33333	38.6667	76
56	KHIAW HAHNG MAH	2063	16.71	12.51	15.781	14.4325	8.14	11.327	0.3	0.165	0.261738	0.19	0.0975	0.184399	4.415	3.545	4.22072	3.2225	2.595	3.39497	253.655	230.05	249.414	234.485	233.292	251.383	85.25	85.85	82.31	83.2325	67.46	59.325	3	2	19.4333	81.3333	3.33333	1.66667	35.3333	50.6667
57	MUAY HIN	5580	13.5025	14.5625	14.092	10.35	9.8898	9.54133	0.2725	0.3715	0.36175	0.13	0.1825	0.16644	4.9675	5.3975	5.281	3.0675	3.1845	2.93677	271.072	295.012	288.07	231.442	271.697	259.109	89.185	95.255	91.955	83.475	88.0675	76.7775	4.145	2.5625	50.375	72.105	4.6	2.9	27.325	94.7
58	LAO TAEK	22836	15.6615	11.4313	9.9954	12.1	9.225	2.86147	0.475509	0.257954	0.290647	0.3525	0.1525	0.0868205	2.63269	2.07555	2.70415	2.075	1.375	0.919876	309.492	286.316	310.589	306.985	265.9	319.695	88.925	88.675	87.1	83.35	82.775	76.425	5.25	3.5625	36.6875	102.375	2.9375	2.125	30.1875	89.5
59	PUANG TAWNG	574	14.69	16.635	14.7835	10.7775	9.375	8.10565	0.255	0.27	0.220605	0.1275	0.1075	0.104329	3.995	4.485	4.17562	2.3675	2.21	2.18961	249.052	251.31	246.773	222.447	229.57	236.814	88.87	88.6825	79.4675	85.5	78	71.5175	4.1	3.33333	19.1667	39.0667	3	2.33333	11.6667	65.3333
60	NAHNG MON S-4	1204	8.57183	11.0939	9.3288	9.86	5.1775	5.0508	0.381049	0.210168	0.203232	0.415	0.11	0.132807	3.40126	1.79402	1.8888	3.6225	1.0225	1.26299	328.93	266.976	289.915	326.793	242.61	310.862	89	87.4	87.65	88.575	79.425	61.95	7.9375	4.9375	17.0625	148.75	4.0625	2.625	4.25	86.6875
61	GOW RUANG 88	1193	10.6139	11.9068	10.685	8.495	4.3975	2.43117	0.469277	0.211978	0.227902	0.3975	0.1125	0.0948139	3.79777	1.86774	2.09045	3.54	1.0875	0.978828	325.669	263.105	290.523	331.005	305.913	324.532	91.075	90.575	80.95	88.575	68.725	68.425	6.1875	3.4375	14.125	132.25	3.75	1.9375	9.8125	73.6875
62	DAENG NAH	22850	16.2425	14.8725	14.7646	11.78	12.7025	12.7985	0.2275	0.2125	0.228537	0.13	0.1475	0.188015	4.02	3.9525	3.52992	2.6275	2.92	3.04158	237.942	241.61	253.021	214.648	218.088	235.835	93.7675	91.0325	82.1425	91.63	84.74	85.0325	4.9	3.56667	24	71.8667	4	2.66667	13.3333	64.3333
63	PATHUM THANI 1	23898	13.195	10.3625	7.98773	9.245	6.4475	4.70819	0.1625	0.13	0.11204	0.1025	0.075	0.0814743	3.555	3.225	2.78924	2.3525	1.9475	2.11674	223.873	229.103	242.334	211.245	225.45	262.938	85.8925	90.0225	84.79	85.815	67.4375	71.41	3.66667	2.66667	32.6667	71.6667	4	2.66667	23.3333	108
64	NAM SAGUI 19	15833	11.3819	11.9324	14.5681	8.9625	7.77	6.02527	0.462089	0.197644	0.293593	0.3775	0.11	0.112965	3.83372	1.663	2.47353	3.2675	0.9975	1.08259	325.282	260.135	280.606	325.463	233.852	290.68	89.3	86.3	92.2	88.15	89.575	80.775	6.25	3.2075	14.4175	122.542	3.5625	2.355	30.5825	63.23
65	KHAO DAWK MALI 105	-	11.9625	15.76	15.3882	8.7575	9.805	4.51619	0.1825	0.255	0.2089	0.1175	0.1275	0.0623186	3.2525	4.4075	3.95476	2.3575	2.6275	1.42406	251.1	253.812	231.285	241.288	255.715	236.984	78.1575	86.6775	83.985	63.085	82.6325	61.8575	4	3.66667	18.1667	47	3.33333	2.33333	13.3333	32.3333
66	E-LAI	14082	13.87	15.8175	15.603	9.7325	10.815	8.33702	0.2225	0.255	0.268568	0.1225	0.135	0.120153	3.6625	4.695	3.8012	2.2825	2.8625	2.18117	251.327	253.077	259.323	232.475	234.763	254.783	88.9275	81.1175	86.99	86.555	77.6575	61.7425	3.1	2.83333	21.3333	67.0667	3.33333	2.66667	10	56.6667
67	GON GAEW	6158	11.745	9.51	8.00664	8.655	5.6175	4.70865	0.14	0.12	0.0936669	0.0925	0.0675	0.0606844	3.6925	2.9625	2.58628	2.6025	1.755	1.75016	219.855	222.982	219.417	210.837	224.1	235.589	89.605	88.0325	88.64	89.22	87.0075	86.4775	4	1.33333	36.5	52.5	5.66667	3.66667	43.6667	90.6667
68	KHAO KOD	12503	13.385	12.235	12.7522	11.8525	9.295	6.24705	0.2175	0.175	0.218489	0.1275	0.1125	0.0888018	5.2175	4.705	4.96738	3.5325	3.0675	2.29808	244.907	239.485	244.417	207.82	220.19	253.593	87.21	86.3925	91.9225	87.6125	78.1375	85.625	4.66667	3	15.3333	68	4.33333	3	30	28.6667
69	LEUANG PUANG TAWNG	7214	16.705	15.8675	20.2181	14.75	16.555	14.3598	0.255	0.26	0.378789	0.175	0.215	0.201686	4.1475	4.0025	4.56448	3.1425	3.775	2.93781	246.595	255.868	267.946	220.057	227.857	242.995	91.53	89.0325	86.01	81.7175	80.7375	84.69	5.33333	3.13333	21.2	71.8	4.66667	3	21	69
70	DAWK KHAH	12160	9.3725	14.325	13.9514	11.0425	12.305	6.03416	0.1675	0.2575	0.251934	0.14	0.1625	0.0961833	2.98	4.5125	4.70388	2.7125	3.1225	2.3062	266.82	265.998	266.992	242.028	237.75	281.705	65.495	76.035	74.9775	84.4575	77.7925	50.5	3.33333	3	8.33333	27.3333	2.66667	1.66667	23	116.667
71	MA YOM	22802	12.2625	16.27	15.9742	9.135	11.515	9.67682	0.17	0.2525	0.27551	0.12	0.145	0.154759	2.9975	4.81	4.37839	2.27	3.06	2.48746	241.465	248.653	262.431	237.875	233.81	254.822	88.0725	85.4225	74.0275	84.2775	78.5025	54.9575	5	4	9	38.5	2.66667	2.33333	34.6667	39.3333
72	PUANG HAHNG NAHK	23233	14.44	16.905	16.8055	13.22	13.835	8.87061	0.235	0.2975	0.319443	0.1725	0.18	0.134145	3.8225	5.0925	4.94626	3.0125	3.5	2.47705	251.22	256.185	266.804	231.655	228.278	253.961	85.195	86.4475	88.2425	86.7325	80.1825	58.0475	3.66667	2.83333	41	61	3	2	17	107
73	GAM PAI	23191	19.8575	19.8875	22.1581	16.395	12.2975	13.6542	0.325	0.325	0.434006	0.215	0.16	0.194054	4.8875	4.6675	4.76992	3.69	3.025	2.71704	251.273	248.308	264.796	226.273	239.462	245.441	93.09	90.05	87.9175	84.395	82.51	81.6875	4.5	4.16667	63	91.1667	3.33333	3	31.6667	54.6667
74	KHAO' HAO	5625	10.2395	15.426	11.2646	10.6875	10.2325	7.69834	0.557789	0.274457	0.248743	0.5	0.185	0.152141	4.24813	2.17768	2.26261	4.2075	1.5725	1.54458	331.306	270.617	291.909	330.51	267.472	283.322	90.075	87.375	88.725	86.75	86.875	78	6.5	4.9375	22.0625	120.375	3.02	2.5825	25	73.7925
75	JAE GAN	12507	10.72	9.84	9.11187	9.26	6.3175	2.51535	0.14	0.1225	0.109447	0.1	0.08	0.0489024	3.345	3.2925	2.88505	2.6925	2.2475	1.51462	228.007	224.035	220.192	214.067	239.91	277.437	85.08	86.77	89.2825	83.48	81	83.37	3.76667	2	49.3333	63.9	4.66667	3	11.3333	99.3333
76	KASET DAW	23189	11.59	16.34	13.9893	9.8725	13.595	9.40123	0.17	0.2525	0.222274	0.1175	0.1725	0.113792	3.05	4.465	4.03885	2.2725	3.2975	2.44406	246.62	248.498	255.04	230.748	232.15	227.79	82.3675	84.8275	72.28	55.985	80.34	53.42	6.33333	6.1	5.9	39.9	3.33333	3	27.3333	42.3333
77	NAH KHAWAN	22379	14.02	13.155	10.5946	11.1475	7.28	6.78348	0.17	0.1675	0.142101	0.12	0.0825	0.0977033	4.425	4.2275	3.76473	3.3325	2.4375	2.84803	219.56	226.037	236.432	208.25	220.338	253.389	86.56	87.2375	91.645	82.525	68.94	83.1575	5	3	20	78	6.66667	2	20	98.3333
78	JAO RAHK HAENG	12492	17.07	16.335	17.1633	11.8875	12.275	10.543	0.32	0.3075	0.327019	0.15	0.16	0.176636	4.8725	4.9975	4.64333	2.7875	3.0625	2.78654	260.923	268.098	271.07	229.653	233.26	261.106	91.275	91.4575	83.865	85.195	87.115	73.7025	4.4	3.2	40.5667	81.5667	3.66667	3.33333	30	79.6667
79	NAM SAGUI 19	3023	8.78956	9.36251	9.63722	7.1825	2.8675	2.12196	0.197985	0.206369	0.203026	0.1475	0.0675	0.0588784	2.11625	1.90015	2.67147	1.6725	0.6925	0.905141	288.277	289.306	286.366	289.517	307.585	317.014	91.2	91.275	92.35	84.9	86.15	81.275	4.5625	3.375	44.8125	79.4375	3.75	3	28.4375	108.812
80	JAO DAENG	3256	6.90598	7.16895	6.8048	7.0325	4.525	2.75031	0.163323	0.179069	0.172327	0.1775	0.1225	0.059607	1.89682	1.8388	2.30604	2.045	1.285	0.911906	298.373	301.939	302.797	305.873	310.358	305.809	90.425	91.225	88.975	89.175	88.8	87.875	8.9375	4.8125	20.1875	138.562	4.25	3.5625	33.0625	115.062
81	KHAO GAW DIAW	2534	9.93634	6.20362	8.17343	5.37	5.99	4.13731	0.303102	0.192164	0.163865	0.19	0.1575	0.0755924	3.20372	1.85477	2.29795	2.1925	1.555	1.09225	312.108	310.187	281.592	321.99	304.2	311.849	91.275	88.75	91.875	88.9	68.5	84.3	6.4375	3.75	52.5	106	3.6875	2.375	33.0625	69.875
82	SAI YUD	22366	7.9299	8.27912	7.51404	7.19	5.335	4.05766	0.237924	0.215305	0.160281	0.22	0.1425	0.120156	2.28619	2.52052	2.01108	2.08	1.71	1.59801	314.277	303.638	287.428	316.438	307.08	316.816	89.95	89.575	92.1	88.35	84.925	78.35	6.125	2.4375	11.25	108.375	3.625	2.3125	10.9375	110.688
83	BAI BUA	2073	10.3506	8.03642	4.72235	6.2325	4.12	1.35819	0.297371	0.219989	0.111398	0.14	0.0875	0.0837117	3.56806	2.63608	1.58375	1.915	1.19	1.16743	305.343	306.028	299.66	290.97	295.567	345.315	84.7	82	85.45	81.575	80.2	56.075	5.1875	2.75	54.895	71.0825	3.25	2.4575	11.8125	121.438
84	TAH BAHN	21695	9.4075	7.56	8.195	5.4475	4.284	0.559532	0.2275	0.16325	0.21875	0.1525	0.07975	0.0353944	3.835	3.035	3.77975	2.745	1.63425	0.773792	283.375	288.343	301.015	303.762	281.948	339.957	85.595	90.6525	82.065	77.86	73.005	29.735	4.3125	3.625	85.4375	129.188	4.575	3.975	88.075	178.75
85	JAO DAM	3230	7.70271	8.38467	9.05534	5.55	2.9125	1.65265	0.267864	0.176395	0.255756	0.1625	0.0925	0.0833346	2.97118	1.64029	2.81005	1.96	0.9725	1.216	317.547	287.816	302.008	311.48	320.092	342.112	88.825	92.125	91.6	86.3	75.25	84.575	6.125	3.48	32.125	109.625	3.875	3.0625	27.145	108.48
86	PIN GAEW 56	1581	7.32972	9.70025	5.79762	3.97	3.5725	4.54317	0.183227	0.218235	0.124588	0.1075	0.1	0.0805881	2.03959	2.08194	1.75126	1.345	1.005	1.17666	301.384	293.447	289.908	307.902	311.675	282.252	90.2	90.6	89.375	87.65	81.275	86.1	8.1875	4.5	7.9375	120.75	4.5625	2.75	14.5	71.6875
87	DAW KHAO	12155	12.3675	10.9175	8.66875	9.5775	8.2025	7.50623	0.2125	0.21875	0.16625	0.14	0.13525	0.115611	4.3	3.7775	2.968	2.96	2.56925	2.28075	262.243	269.41	270.817	240.683	253.486	262.201	92.39	93.4575	91.3875	92.3925	90.995	82.6475	3.15	2.85	26.825	118.475	2.85	2.45	16.025	106.15
88	BUA NOI	1990	14.2442	10.2575	6.77879	9.3575	5.7775	0.746597	0.307743	0.176648	0.131016	0.1875	0.0975	0.0450151	3.40047	2.20285	1.77893	2.3625	1.3325	0.659657	283.362	270.472	281.977	282.363	272.197	345.571	88.825	87.95	87	88.175	82.25	63.75	5.5625	2.3125	1.3125	66.625	3.8125	1.6875	5.25	52
89	NAHNG NGAHM	2006	8.23285	8.42276	10.1652	6.01	2.6775	3.37861	0.260579	0.175195	0.225433	0.215	0.0775	0.132784	2.52117	2.07721	3.01155	2.0575	1.06	1.88489	313.881	287.97	289.97	326.303	318.103	327.474	90.625	90.125	93.875	88.725	78.45	76.425	4.625	3	58.5625	71.9375	4.355	3.3325	27.105	119.915
90	KHAO AH-GAHD	22358	9.24652	7.39058	9.10727	7.9675	5.82	5.96159	0.343056	0.18857	0.268215	0.24	0.11	0.153273	3.22966	2.14541	3.33936	2.4	1.2925	2.0761	321.26	304.911	307.67	311.048	290.183	305.35	87.725	90.5	91.825	89.5	89.125	84.35	9.125	4.9375	45.875	132.938	7.25	5.1675	105.668	134.833
91	TAWNG RAHK SAI	10917	10.8026	7.73638	4.67041	10.2925	2.1075	0.783982	0.228481	0.164049	0.109547	0.19	0.075	0.0592158	2.78693	2.00553	1.57432	2.425	1.0175	0.910758	282.993	288.786	296.663	273.728	326.195	351.879	88.525	81.225	86.15	89.15	86.8	74.525	6.625	2.3125	30.3125	97.75	5.27	1.9575	26.5625	100.708
92	PUANG WAHN	2069	9.7595	13.6542	7.67799	8.6775	6.36	2.41537	0.285508	0.314615	0.155905	0.2075	0.14	0.0893847	3.42782	3.53806	2.16912	2.5775	1.8525	1.24515	307.446	290.517	289.102	299.192	295.622	338.97	88.05	83.4	85.825	88.1	78.425	72.775	7.625	4.3125	81.9375	128.375	3.75	2.8125	20.125	171
93	SAHM RUANG NAK	2297	12.0159	9.77607	8.82917	10.6325	4.985	2.63809	0.323565	0.249572	0.215963	0.2175	0.14	0.131486	3.7723	3.03634	2.91228	2.6875	1.84	1.87914	300.339	299.615	296.888	280.055	314.227	338.444	91.175	87.825	85.425	86.125	84.675	68.95	5.3125	3.1875	46.6875	101.438	5.5625	3.395	29.6875	136.855
94	E-KHAO YAI	23114	11.3153	9.9901	10.3856	6.95	4.265	2.25837	0.342418	0.21799	0.208749	0.155	0.1075	0.0756314	3.332	2.0251	2.70082	1.795	1.075	1.10224	308.763	289.641	281.231	297.405	301.22	326.385	88	89.5	91.25	87.85	58.325	69.175	5.3325	3.625	36.855	83.23	4.3125	3.0625	18.5625	102.312
95	LEUANG PRATEW123	868	10.2125	9.53	10.065	7.4375	4.5463	3.57924	0.1225	0.1505	0.14325	0.09	0.068	0.0613873	3.7	2.805	3.88075	2.7975	1.3465	1.81658	220.51	257.63	236.208	224.062	280.958	274.003	88.3675	93.04	90.1125	82.5775	83.595	68.2125	3.0625	2.6875	121.5	79.6875	3.15	2.525	65.025	132.35
96	U-TA POW	2067	14.7894	14.3543	7.65173	8.8125	9.1875	1.13591	0.288372	0.225336	0.130239	0.19	0.1375	0.0750716	3.45655	2.87717	1.85247	2.405	1.86	1.07424	274.878	256.078	271.044	287.028	252.352	343.586	88.85	89.55	88.1	86.2	85.375	58.35	5.0625	2.085	21.52	72.8125	4.585	2.1675	21.2925	87.2275
97	RD9	2601	15.5519	12.6472	8.85748	9.6275	3.995	2.18542	0.502175	0.344924	0.234328	0.24	0.0925	0.11035	5.24802	3.99888	2.91971	3.005	1.3075	1.62783	305.639	300.133	299.351	297.087	315.3	337.738	90.3	90.9	87.4	87.675	78.15	34.275	5.5625	4.125	73.6875	127.562	4.415	3	34.7925	123.02
98	SAO NUENG	5699	9.96	12.2	10.8703	4.3675	6.625	3.86706	0.1175	0.1375	0.144738	0.055	0.0825	0.0554817	3.0775	3.68	3.63161	1.57	2.45	1.65083	219.335	209.37	231.363	251.09	236.675	261.681	87.2175	89.4925	88.79	81.5925	81.66	90.7375	4.33333	2.33333	43	111	4.66667	2	26.3333	57
99	MAHK NAM	14085	10.7455	9.84662	11.0743	7.2425	4.4775	4.85533	0.289441	0.273658	0.273859	0.21	0.1225	0.15672	2.54065	2.77737	3.03396	2.01	1.46	2.07096	301.498	299.76	293.392	310.228	309.13	312.436	86.85	88.85	89.975	83.925	85.1	83.25	5.9375	2.375	11.3125	137.125	3.6875	2.0625	15	102.812
100	KHAO BAHN POD	19877	9.7725	10.475	9.49439	11.205	8.9875	7.97749	0.135	0.155	0.148795	0.145	0.1175	0.114076	3.58	3.9075	3.7095	3.5825	3.4875	3.08052	242.918	238.675	248.66	228.413	230.5	255.072	89.185	84.755	84.2975	86.77	64.0775	82.7875	4.5	3.5	30	90	4.66667	2.33333	19.6667	74
101	UBN	-	11.2775	11.4825	8.02146	10.4	8.4525	6.22364	0.1825	0.1775	0.140533	0.155	0.105	0.0988627	3.315	3.3825	2.38793	2.7225	2.3175	1.82599	260.923	256.015	262.541	248.6	232.312	256.596	88.9275	84.49	80.0775	82.4525	81.0125	79.825	3.33333	3.33333	48.3333	44	3.33333	2.33333	13.6667	38.3333
102	IR29	-	14.1525	10.63	14.4299	15.2175	6.5675	3.71438	0.29	0.1475	0.249504	0.2275	0.0975	0.110667	4.245	3.4225	3.9372	3.5025	2.225	1.91565	275.572	242.515	255.393	247.775	263.89	303.916	86.7875	85.1125	81.3925	85.29	74.8	63.0375	5.53333	3.76667	113.533	98.5	6	4.66667	44.3333	131.333
103	HAHNG YI 71	1707	11.7836	12.5234	13.5212	9.0425	3.1075	3.62685	0.523736	0.230205	0.257921	0.3775	0.06	0.117037	4.22096	1.95966	2.25079	3.45	0.605	1.1644	327.622	275.354	279.475	330.01	284.912	324.42	89.7	89.825	86.475	88.65	74.8	63.825	6.25	4.875	45.1875	179.188	3.1875	2.5625	35.75	81
104	RD8	3091	11.8989	12.9372	11.7431	11.2475	13.595	8.4911	0.487094	0.221793	0.282134	0.455	0.16	0.182309	4.15214	1.69525	2.52672	3.8825	1.2825	1.73615	324.949	234.543	296.135	324.452	222.345	287.973	90.475	90.525	91.35	92.7	89.475	79.95	6.6875	4.0625	38.8125	71.6875	3.625	2.4375	26.6875	48.875
	Mean		11.4985	11.1182	10.3462	8.8549	7.06191	5.23666	0.256365	0.223253	0.21728	0.174976	0.119298	0.108497	3.57435	3.25097	3.11487	2.55159	1.97716	1.77688	277.999	271.96	276.693	268.113	270.449	292.423	88.3313	88.7944	86.6287	85.4244	80.1265	70.6538	4.96686	3.13977	44.1215	88.893	4.03015	2.79474	32.7771	97.824
	SD		2.67504	3.05441	3.53166	2.76893	3.23666	3.47166	0.0937032	0.0721716	0.0869968	0.0892197	0.0402194	0.048749	0.957381	1.13812	1.0134	0.681801	0.794817	0.711778	30.1884	28.2587	24.4721	36.5663	31.6679	35.5057	3.76203	3.46517	5.54919	5.67253	8.25542	14.0002	1.84133	0.897955	28.5434	33.3861	1.01495	0.630658	26.4709	38.2607
