# Supplementary material for: Genome-wide association study for salinity tolerance at the flowering stage in a panel of rice accessions from Thailand
Source: BMC Genomics. 2019 Jan 22;20:76. doi: 10.1186/s12864-018-5317-2 (PMC6343365; doi:10.1186/s12864-018-5317-2)
Supplement: Supplementary file 4 — Table S3. Pearson’s correlation coefficients of the phenotypic traits measured in 104 rice accessions. Data are from salt susceptible indices of each trait. Shaded values are significant at p < 0.05, p < 0.01, or p < 0.001, darker shading indicates higher significance. (XLSX 11 kb) [file 12864_2018_5317_MOESM4_ESM.xlsx]

## Sheet: Sheet1
Table S3 Pearson’s correlation coefficients of the phenotypic traits measured in 104 rice accessions. Data are from salt susceptible indices of each trait. Shaded values are significant at p<0.05, p<0.01, or p<0.001, darker shading indicates higher significance.
	Relative PN Day3	Relative PN Day6	Relative PN Day9	Relative gs Day3	Relative gs Day6	Relative gs Day9	Relative E Day3	Relative E Day6	Relative E Day9	Relative Ci Day3	Relative Ci Day6	Relative Ci Day9	Relative CMS Day3	Relative CMS Day6	Relative CMS Day9	Relative TIL	Relative PAN	Relative FG	Relative UFG
Relative PN Day3	1
Relative PN Day6	0.3604	1
Relative PN Day9	0.2349	0.6439	1
Relative gs Day3	0.7425	0.126	-0.0157	1
Relative gs Day6	0.3457	0.6661	0.3457	0.3658	1
Relative gs Day9	0.1384	0.1887	0.4533	0.1315	0.2118	1
Relative E Day3	0.7868	0.1479	0.006	0.9812	0.3725	0.1005	1
Relative E Day6	0.3384	0.7155	0.4185	0.3201	0.9685	0.2005	0.3287	1
Relative E Day9	0.1684	0.2628	0.5673	0.1106	0.2123	0.9693	0.0875	0.2272	1
Relative Ci Day3	-0.3654	-0.409	-0.4531	0.2457	-0.0619	-0.1356	0.1789	-0.1319	-0.2138	1
Relative Ci Day6	-0.2136	-0.6096	-0.5105	0.0605	0.0455	-0.1108	0.0336	-0.045	-0.2006	0.4607	1
Relative Ci Day9	-0.2373	-0.6106	-0.7381	0.0503	-0.1954	0.0922	-0.0009	-0.3015	-0.0588	0.4657	0.5994	1
Relative CMS Day3	0.2281	0.0632	-0.0058	0.1097	0.0689	0.0066	0.1451	0.0409	-0.003	-0.097	-0.0161	0.1156	1
Relative CMS Day6	0.2594	0.4244	0.3508	0.1111	0.2635	0.1135	0.1407	0.2785	0.1726	-0.2033	-0.346	-0.403	0.0866	1
Relative CMS Day9	0.0836	0.2678	0.5177	0.002	0.2325	0.1138	0.0131	0.2757	0.1774	-0.2084	-0.1402	-0.395	0.0541	0.3097	1
Relative TIL	-0.1918	0.0491	0.1108	-0.3714	-0.2337	0.014	-0.4002	-0.1718	0.0851	-0.1901	-0.1764	-0.0508	-0.0252	-0.0705	-0.0763	1
Relative PAN	-0.2681	-0.0544	-0.0195	-0.3138	-0.1534	-0.0159	-0.3444	-0.155	0.0032	-0.0192	-0.0236	0.0845	0.0172	0.0354	-0.0272	0.7149	1
Relative FG	0.0642	0.1334	0.0586	0.0469	0.2081	0.0637	0.0786	0.1784	0.0556	0.0242	-0.0679	-0.0335	-0.0496	0.1342	-0.1062	-0.217	-0.1523	1
Relative UFG	-0.0199	0.1378	0.0342	-0.2214	-0.1134	-0.0696	-0.2109	-0.0944	-0.0362	-0.2224	-0.2622	-0.0775	0.2266	0.1602	-0.1544	0.4278	0.4017	-0.0149	1
