# Supplementary material for: Genome-wide association study for salinity tolerance at the flowering stage in a panel of rice accessions from Thailand
Source: BMC Genomics. 2019 Jan 22;20:76. doi: 10.1186/s12864-018-5317-2 (PMC6343365; doi:10.1186/s12864-018-5317-2)
Supplement: Supplementary file 6 — Table S4. List of significant SNPs from GWA mapping for various traits under control and stress conditions using compressed MLM. Details are also given for MSU Locus ID and their putative functions from where the respective SNP was selected. (XLSX 39 kb) [file 12864_2018_5317_MOESM6_ESM.xlsx]

## Sheet: Sheet1
Table S4 List of significant SNPs from GWA mapping for various traits under control and stress conditions using compressed MLM. Details are also given for MSU Locus ID and their putative functions from where the respective SNP was selected.
Trait	Chr	SNP	Position (Ensambl IRGSP-1.0)	allele1	allele0	p-value (MLM)	q-value (FDR)	Loc Number	Description
UFG	1	1	10655316	T	C	2.67827e-05	0.0478538	LOC_Os01g18850	OsSPL1 - SBP-box gene
UFG	1	8	25603731	A	G	1.16828e-05	0.0355425	LOC_Os01g45120	expressed protein
UFG	1		25603721	A	G	1.91743e-07	0.00308336
UFG	1		25603737	C	T	1.82291e-05	0.0373083
UFG	1		25603685	A	G	6.89365e-06	0.0235147
UFG	1		25603658	A	G	3.27836e-07	0.00369029
UFG	1		25603690	C	T	4.92622e-06	0.0191214
UFG	1		25603713	C	T	3.28127e-06	0.0175884
UFG	1		25603723	G	A	1.26354e-06	0.00888943
PAN	1	1	25839781	T	C	0.000148	0.041405	LOC_Os01g45520	D-mannose binding lectin family
UFG	1	1	34115328	G	A	5.31005e-06	0.0192815	LOC_Os01g59020	cytochrome P450
PAN	1	1	38762507	G	A	0.000144	0.040596	LOC_Os01g66740	inactive receptor kinase At1g27190 precursor
PAN	1	1	38771352	A	G	0.000144	0.040698	LOC_Os01g66760	inactive receptor kinase At2g26730 precursor
PAN	1	1	38787416	T	G	0.000144	0.0408	LOC_Os01g66800	expressed protein
PAN	2	1	629318	G	C	8.39e-05	0.026098	LOC_Os02g02120	OsWAK11 - OsWAK receptor-like
PAN	2	1	821963	A	C	0.000112	0.032834	LOC_Os02g02390	S1 RNA binding domain
PAN	2	4	839987	A	G	7.43e-05	0.025186	LOC_Os02g02410	DnaK family protein
PAN	2		840073	T	C	7.43e-05	0.025262
PAN	2		840103	G	A	7.43e-05	0.025339
PAN	2		839802	G	C	6.13e-05	0.022272
PAN	2	1	855258	G	A	7.43e-05	0.025416	LOC_Os02g02424	ZOS2-02 - C2H2 zinc finger protein
PAN	2	1	920736	G	A	7.43e-05	0.025493	LOC_Os02g02540	glutamate receptor
PAN	2	6	969401	T	G	0.000138	0.03933	LOC_Os02g02640	NBS-LRR disease resistance
PAN	2		970124	G	A	7.73e-05	0.024589
PAN	2		969542	T	A	4.01e-05	0.026101
PAN	2		969546	A	G	4.01e-05	0.026253
PAN	2		969553	G	A	4.01e-05	0.026406
PAN	2		969482	T	C	7.22e-05	0.02539
PAN	2	2	1010949	T	C	7.43e-05	0.025571	LOC_Os02g02690	expressed protein
PAN	2		1011093	T	C	7.43e-05	0.02565
PAN	2	1	1042108	A	G	7.43e-05	0.025729	LOC_Os02g02750	CDP-alcohol phosphatidyltransferase
PAN	2	1	1149199	T	A	7.43e-05	0.025888	LOC_Os02g02930	terpene synthase
PAN	2	1	1174568	T	A	7.43e-05	0.025968	LOC_Os02g02990	translation initiation factor eIF3 subunit
UFG	2	1	1466026	G	A	5.31819e-06	0.0187076	LOC_Os02g03590	expressed protein
PAN	2	1	4803522	A	G	0.000161	0.044095	LOC_Os02g09340	expressed protein
PAN	2	3	4833702	C	A	5.68e-05	0.020761	LOC_Os02g09420	cyclase family protein
PAN	2		4833722	A	T	3.89e-05	0.026692
PAN	2		4833694	A	C	0.000113	0.033036
PAN	2	1	5254616	A	G	0.00017	0.046106	LOC_Os02g10090	expressed protein
PAN	2	1	5263392	A	T	7.49e-05	0.025235	LOC_Os02g10100	leucine-rich repeat receptor
PAN	2	2	5346277	A	G	9.45e-05	0.028434	LOC_Os02g10200	zinc finger A20 and AN1 domain
PAN	2		5346136	A	G	0.000151	0.041995
PAN	2	1	5358293	A	G	5.36e-05	0.020039	LOC_Os02g10230	metal cation transporter,
PAN	2	1	11211992	T	C	3.35e-05	0.026359	LOC_Os02g19220	expressed protein
UFG	2	1	14984056	C	T	2.55042e-05	0.0478481	LOC_Os02g25630	expressed protein
PAN	2	1	16407417	A	C	5.08e-05	0.019138	LOC_Os02g27690	leucine-rich repeat family protein
PAN	2	1	19211967	A	G	0.000168	0.045743	LOC_Os02g32480	expressed protein
PAN	2	2	24288987	A	G	3.65e-07	0.008219	LOC_Os02g40120
PAN	2		24288995	C	T	9.47e-05	0.028433
PAN	2	3	24473703	A	G	1.26e-06	0.006447	LOC_Os02g40410	expressed protein
PAN	2		24483345	G	A	1.26e-06	0.006754
PAN	2		24471653	G	A	1.83e-05	0.01727
PAN	2	4	24484483	T	G	4.8e-08	0.005406	LOC_Os02g40420	expressed protein
PAN	2		24484069	C	T	1.26e-06	0.007092
PAN	2		24484123	A	G	1.26e-06	0.007465
PAN	2		24485531	A	T	1.26e-06	0.00788
PAN	2	1	34225181	T	A	6.97e-06	0.008628	LOC_Os02g55910	monogalactosyldiacylglycerol synthase
PAN	2	4	34298408	T	C	9.71e-07	0.007288	LOC_Os02g56020	methyltransferase
PAN	2		34297011	G	T	6.97e-06	0.008724
PAN	2		34298142	T	C	6.97e-06	0.008822
PAN	2		34298307	T	C	6.97e-06	0.008922
PAN	2	1	34352141	G	A	3.15e-05	0.026864	LOC_Os02g56130	PCNA - Putative DNA replicative polymerase clamp
PAN	2	1	34722630	T	C	1.93e-05	0.018068	LOC_Os02g56630	OsWAK24 - OsWAK receptor-like protein
UFG	2	1	35401891	A	C	1.18118e-06	0.00886399	LOC_Os02g57800	PPR repeat containing protein
PAN	3	2	5806646	C	T	9.98e-05	0.02965	LOC_Os03g11280	expressed protein
PAN	3		5806648	A	G	9.98e-05	0.029729
PAN	3	1	17404634	A	G	7.98e-05	0.025307	LOC_Os03g30510	expressed protein
PAN	3	1	19587323	T	A	0.000107	0.031628	LOC_Os03g35340	expressed protein
PAN	3	1	28410256	A	G	2.73e-05	0.023787	LOC_Os03g49860	expressed protein
PAN	3	1	33467822	G	T	0.000181	0.04857	LOC_Os03g58764	OsFBDUF18 - F-box and DUF domain
PAN	3	1	34704265	C	T	4.26e-05	0.02662	LOC_Os03g61080	expressed protein
PAN	3	1	34714705	T	G	4.26e-05	0.026769	LOC_Os03g61110	expressed protein
PAN	3	2	34725056	T	C	0.000132	0.038071	LOC_Os03g61130	phosphoesterase family protein
PAN	3		34726759	G	A	0.000132	0.038168
PAN	3	1	34728853	T	A	0.000132	0.038266	LOC_Os03g61140	expressed protein
PAN	3	1	34733882	T	C	7.44e-05	0.025146	LOC_Os03g61150	expressed protein
PAN	3	1	34767915	T	C	6.91e-05	0.024392	LOC_Os03g61220	DEAD-box ATP-dependent RNA helicase 3
PAN	3	11	35338762	G	T	7.64e-05	0.02435	LOC_Os03g62388	expressed protein
PAN	3		35338881	G	A	7.64e-05	0.024419
PAN	3		35338939	A	G	7.64e-05	0.024488
PAN	3		35339793	G	A	7.64e-05	0.024558
PAN	3		35339798	T	C	7.64e-05	0.024629
PAN	3		35339799	G	A	7.64e-05	0.0247
PAN	3		35339982	C	T	7.64e-05	0.024771
PAN	3		35339987	C	T	7.64e-05	0.024842
PAN	3		35340015	C	T	7.64e-05	0.024914
PAN	3		35340315	G	C	7.64e-05	0.024987
PAN	3		35340540	T	C	7.64e-05	0.02506
PAN	3	5	35346488	G	A	7.64e-05	0.025133	LOC_Os03g62400	pentatricopeptide
PAN	3		35346533	C	T	7.64e-05	0.025207
PAN	3		35347873	A	G	7.64e-05	0.025281
PAN	3		35347880	C	T	7.64e-05	0.025355
PAN	3		35348482	G	T	7.64e-05	0.02543
PAN	3	1	35362252	C	T	7.64e-05	0.025506	LOC_Os03g62430	OsWAK28 - OsWAK receptor-like protein
PAN	3	1	35739704	A	G	4.03e-05	0.026054	LOC_Os03g63250	brefeldin A-sensitive Golgi protein-like
PAN	3	2	35969554	C	T	8.25e-05	0.025723	LOC_Os03g63680	expressed protein
PAN	3		35970290	G	A	8.25e-05	0.025794
FG	4	3	4750518	A	T	1.27316e-06	0.047771	LOC_Os04g08749	expressed protein
FG	4		4750519	C	T	1.27316e-06	0.0716565
FG	4		4750520	A	C	1.27316e-06	0.0716565
UFG	4	1	16642236	T	C	2.52415e-05	0.0481578	LOC_Os04g28170	expressed protein
UFG	4	1	16651673	C	A	2.25777e-05	0.0445869	LOC_Os04g28190	expressed protein
PAN	5	1	22180992	A	G	8.2e-05	0.025714	LOC_Os05g37870	expressed protein
UFG	5	1	25773739	T	C	1.26604e-05	0.0285023	LOC_Os05g44290	protein kinase domain containing protein
UFG	5	7	25790290	A	G	1.26604e-05	0.029084	LOC_Os05g44320	WD domain, G-beta repeat domain containing protein
UFG	5		25790470	G	A	1.26604e-05	0.0296899
UFG	5		25790499	C	T	1.26604e-05	0.0303216
UFG	5		25790961	G	A	1.26604e-05	0.0309808
UFG	5		25792730	C	T	1.26604e-05	0.0316692
UFG	5		25792765	T	A	1.26604e-05	0.032389
UFG	5		25792867	T	C	1.26604e-05	0.0331422
UFG	5	1	25800054	T	A	1.26604e-05	0.0339313	LOC_Os05g44330	DJ-1 family protein
UFG	5	1	25818496	C	T	1.26604e-05	0.0347589	LOC_Os05g44370	expressed protein
PAN	5	1	27319925	T	G	4.59e-05	0.026492	LOC_Os05g47670	zinc finger, C3HC4
PAN	5	2	27323739	G	A	4.59e-05	0.026629	LOC_Os05g47690	reticulon domain containing protein
PAN	5		27357455	A	G	3.73e-06	0.005447
PAN	5	1	27365495	C	G	2.24e-06	0.003456	LOC_Os05g47770	serine/threonine-protein kinase At1g18390 precursor
PAN	5	1	27378608	A	G	2.24e-06	0.003504	LOC_Os05g47780	E3 ubiquitin ligase
PAN	5	4	27385033	C	T	0.000158	0.043305	LOC_Os05g47790	expressed protein
PAN	5		27385034	C	A	0.000158	0.043411
PAN	5		27384108	T	C	1.4e-05	0.01385
PAN	5		27385755	C	T	1.4e-05	0.013973
PAN	5	1	29138707	T	C	8.64e-05	0.026729	LOC_Os05g50800	expressed protein
PAN	6	1	1759451	T	C	9.51e-05	0.028484	LOC_Os06g04190	rad1
PAN	6	1	9365590	T	A	7.43e-05	0.026049	LOC_Os06g16400	helix-loop-helix DNA-binding domain containing protein
PAN	6	1	10803441	G	C	5.56e-05	0.020401	LOC_Os06g18980	expressed protein
PAN	6	1	10976179	A	C	0.000147	0.041244	LOC_Os06g19300	cadmium tolerance factor
PAN	6	1	12252749	T	C	4.47e-05	0.026062	LOC_Os06g21210	glycine rich protein family protein
PAN	6	1	12273990	T	C	0.000112	0.032964	LOC_Os06g21230	glycine rich protein family protein
PAN	6	1	13787552	A	G	6.3e-07	0.011818	LOC_Os06g23640	expressed protein
PAN	6	1	15001864	A	G	3.86e-06	0.005564	LOC_Os06g25670	expressed protein
PAN	6	1	17866499	A	G	1.8e-06	0.008088	LOC_Os06g30800	hypothetical protein
UFG	7	2	1852594	C	T	1.72295e-07	0.0032324	LOC_Os07g04220	wound and phytochrome signaling involved receptor like kinase
UFG	7		1855496	C	T	1.72295e-07	0.00387888
UFG	7	2	1891016	G	A	8.82946e-07	0.0070992	LOC_Os07g04270	hypothetical protein
UFG	7		1891021	C	T	1.72295e-07	0.00646481
UFG	7	1	1895264	C	T	1.72295e-07	0.00646481	LOC_Os07g04290	alcohol oxidase-related
UFG	7	1	1904447	G	A	1.72295e-07	0.00969721	LOC_Os07g04310	expressed protein
PAN	7	1	24902264	T	C	0.000187	0.049934	LOC_Os07g41540	sulfotransferase domain containing protein
PAN	7	1	26383755	C	T	8.13e-05	0.025643	LOC_Os07g44140	cytochrome P450 72A1
PAN	7	1	26398652	A	C	8.13e-05	0.025715	LOC_Os07g44170	pentatricopeptide repeat domain containing protein
PAN	8	1	664870	A	G	0.000149	0.041484	LOC_Os08g02050	protein kinase family protein
PAN	8	3	4153838	A	G	8.18e-07	0.006579	LOC_Os08g07400	cullin
PAN	8		4154808	A	G	8.18e-07	0.007085
PAN	8		4155268	A	G	8.18e-07	0.007675
PAN	8	2	4173653	G	A	8.65e-05	0.026605	LOC_Os08g07430	expressed protein
PAN	8		4173710	A	C	8.65e-05	0.026678
PAN	8	1	5328972	G	A	8.18e-07	0.008373	LOC_Os08g09200	aconitate hydratase
PAN	8	2	5383250	G	A	0.000154	0.042642	LOC_Os08g09260	tRNA synthetase
PAN	8		5383030	A	T	0.000148	0.041476
PAN	8	1	5614143	T	A	4.17e-05	0.026645	LOC_Os08g09715	F-box domain containing protein
UFG	8	1	6047372	G	T	1.7199e-05	1.7199e-05	LOC_Os08g10330	SHR5-receptor-like kinase
UFG	8	1	6129240	A	G	2.43891e-07	0.00343169	LOC_Os08g10430	NBS-LRR disease resistance protein
UFG	8	1	6139356	C	T	2.55972e-07	2.55972e-07	LOC_Os08g10440	NBS-LRR disease resistance protein
UFG	8	2	6220069	T	A	1.25861e-05	1.25861e-05	LOC_Os08g10570	bifunctional purine biosynthesis protein purH
UFG	8		6220070	C	A	1.25861e-05	0.0363271
UFG	8	1	6269280	A	T	3.11319e-06	0.018444	LOC_Os08g10630	metal cation transporter
PAN	8	1	10332540	G	A	0.000166	0.045349	LOC_Os08g16880	sas10/Utp3 family protein
PAN	8	2	18959222	T	G	4.98e-05	0.018888	LOC_Os08g30730	holocarboxylase synthetase
PAN	8		18959270	G	C	4.98e-05	0.018951
PAN	8	2	18963639	A	G	4.98e-05	0.019016	LOC_Os08g30740	ABC transporter, ATP-binding protein
PAN	8		18966136	G	T	4.98e-05	0.01908
PAN	8	7	18995116	T	C	4.98e-05	0.019146	LOC_Os08g30770	ABC transporter, ATP-binding protein
PAN	8		18995166	G	A	4.98e-05	0.019211
PAN	8		18996327	G	A	4.98e-05	0.019277
PAN	8		18996391	G	T	4.98e-05	0.019344
PAN	8		18996478	G	C	4.98e-05	0.019411
PAN	8		18996535	T	A	4.98e-05	0.019478
PAN	8		18996589	C	A	4.98e-05	0.019546
PAN	8	13	19003176	A	G	4.98e-05	0.019614	LOC_Os08g30780	ABC transporter, ATP-binding protein
PAN	8		19003214	T	A	4.98e-05	0.019683
PAN	8		19003215	A	G	4.98e-05	0.019752
PAN	8		19003227	G	A	4.98e-05	0.019822
PAN	8		19004179	T	C	4.98e-05	0.019892
PAN	8		19004185	A	G	4.98e-05	0.019963
PAN	8		19004192	T	C	4.98e-05	0.020034
PAN	8		19004242	A	G	4.98e-05	0.020106
PAN	8		19004254	A	T	4.98e-05	0.020179
PAN	8		19004260	T	A	4.98e-05	0.020251
PAN	8		19005062	A	G	4.98e-05	0.020325
PAN	8		19005237	A	G	4.98e-05	0.020399
PAN	8		19005295	C	T	4.98e-05	0.020473
PAN	8	12	19013900	T	C	4.98e-05	0.020548	LOC_Os08g30790	hypersensitive-induced response protein
PAN	8		19014233	T	C	4.98e-05	0.020624
PAN	8		19014302	G	A	4.98e-05	0.0207
PAN	8		19014334	G	T	4.98e-05	0.020776
PAN	8		19014410	C	A	4.98e-05	0.020854
PAN	8		19014563	C	T	4.98e-05	0.020931
PAN	8		19014567	G	A	4.98e-05	0.02101
PAN	8		19014595	C	T	4.98e-05	0.021089
PAN	8		19014613	T	C	4.98e-05	0.021168
PAN	8		19014641	T	G	4.98e-05	0.021249
PAN	8		19014653	T	C	4.98e-05	0.021329
PAN	8		19014671	T	G	4.98e-05	0.021411
PAN	8	1	19018167	A	T	4.98e-05	0.021493	LOC_Os08g30800	KED, putative
PAN	8	1	19025385	G	A	4.98e-05	0.021576	LOC_Os08g30810	puromycin-sensitive aminopeptidase
PAN	8	1	19032424	C	T	4.98e-05	0.021659	LOC_Os08g30820	cleavage and polyadenylation specificity factor subunit 5
PAN	8	2	19053263	A	T	5.06e-05	0.019123	LOC_Os08g30870	YDG/SRA domain containing protein
PAN	8		19053504	A	G	0.000136	0.0388
PAN	8	4	19071995	T	G	4.98e-05	0.021999	LOC_Os08g30900	YDG/SRA domain containing protein
PAN	8		19073410	T	C	4.98e-05	0.022085
PAN	8		19073578	T	C	4.98e-05	0.022172
PAN	8		19073883	T	C	4.98e-05	0.02226
PAN	8	2	19087549	G	C	4.98e-05	0.022349	LOC_Os08g30910	YDG/SRA domain containing protein
PAN	8		19087816	T	C	4.98e-05	0.022439
PAN	8	2	19096751	G	A	4.98e-05	0.02262	LOC_Os08g30930	expressed protein
PAN	8		19096984	A	G	4.98e-05	0.022711
PAN	8	1	19141085	G	A	4.98e-05	0.022803	LOC_Os08g31000	expressed protein
PAN	8	1	19191663	C	A	4.98e-05	0.023085	LOC_Os08g31040	expressed protein
PAN	8	3	19192064	G	A	4.98e-05	0.02318	LOC_Os08g31080	DUF260 domain containing protein
PAN	8		19192076	C	A	4.98e-05	0.023277
PAN	8		19192132	G	T	4.98e-05	0.023374
PAN	8	3	19216185	G	T	4.98e-05	0.023471	LOC_Os08g31110	PPR repeat domain containing protein
PAN	8		19216409	A	C	4.98e-05	0.02357
PAN	8		19217327	A	T	4.98e-05	0.023669
PAN	8	2	19220795	C	T	4.98e-05	0.02377	LOC_Os08g31120	expressed protein
PAN	8		19220798	C	T	4.98e-05	0.023871
PAN	8	2	19223976	T	C	4.98e-05	0.023973	LOC_Os08g31130	integral membrane protein DUF6
PAN	8		19227213	C	T	4.98e-05	0.024076
PAN	8	2	19277576	T	C	4.98e-05	0.02439	LOC_Os08g31180	hypothetical protein
PAN	8		19277586	T	C	4.98e-05	0.024496
PAN	8	7	19371629	A	C	4.98e-05	0.024604	LOC_Os08g31320	expressed protein
PAN	8		19371687	A	G	4.98e-05	0.024712
PAN	8		19371901	A	G	4.98e-05	0.024821
PAN	8		19371911	T	G	4.98e-05	0.024932
PAN	8		19372100	G	A	4.98e-05	0.025043
PAN	8		19372875	A	G	4.98e-05	0.025155
PAN	8		19373245	G	T	4.98e-05	0.025269
PAN	8	1	19386152	A	G	4.98e-05	0.025732	LOC_Os08g31340	heavy metal-associated domain containing protein
PAN	8	1	19430330	C	T	4.98e-05	0.025851	LOC_Os08g31410	sulfate transporter
PAN	8	1	19437410	T	G	4.98e-05	0.025971	LOC_Os08g31420	MBTB26 - Bric-a-Brac
PAN	8	1	19451841	T	C	4.98e-05	0.026091	LOC_Os08g31450	MBTB26 - Bric-a-Brac
PAN	8	2	19457512	G	C	4.98e-05	0.026213	LOC_Os08g31460	GTPase of unknown function domain containing protein
PAN	8		19458066	A	G	4.98e-05	0.026336
PAN	8	1	19467685	C	T	4.98e-05	0.026461	LOC_Os08g31470	peptidase, trypsin-like serine and cysteine proteases
PAN	8	1	19516742	C	A	4.98e-05	0.026586	LOC_Os08g31550	expressed protein
PAN	8	1	19556247	C	A	4.98e-05	0.026713	LOC_Os08g31600	expressed protein
PAN	8	11	19574938	A	T	4.98e-05	0.02684	LOC_Os08g31620	expressed protein
PAN	8		19574963	G	A	4.98e-05	0.026969
PAN	8		19575023	G	A	4.98e-05	0.0271
PAN	8		19575040	T	C	4.98e-05	0.027231
PAN	8		19575090	T	G	4.98e-05	0.027364
PAN	8		19575185	C	T	4.98e-05	0.027498
PAN	8		19575744	G	A	4.98e-05	0.027634
PAN	8		19575922	G	C	4.98e-05	0.027771
PAN	8		19576020	A	G	4.98e-05	0.027909
PAN	8		19576098	T	G	4.98e-05	0.028048
PAN	8		19576101	A	C	4.98e-05	0.028189
PAN	8	1	19644306	T	C	6.87e-05	0.024387	LOC_Os08g31690	OsFBX291 - F-box domain containing protein
PAN	8	1	19649679	T	C	6.87e-05	0.024464	LOC_Os08g31700	UNE2
PAN	8	1	19669912	T	C	0.000158	0.043518	LOC_Os08g31740	carboxyl-terminal proteinase
PAN	8	3	19716458	G	A	3.95e-05	0.026163	LOC_Os08g31800	RGH1A
PAN	8		19716460	T	C	3.95e-05	0.026317
PAN	8		19716529	T	A	3.95e-05	0.026474
PAN	8	2	19731835	A	G	8.86e-05	0.026953	LOC_Os08g31814	OsAPRL4 adenosine 5'-phosphosulfate reductase-like OsAPRL
PAN	8		19732373	T	C	8.86e-05	0.027026
PAN	8	1	19741753	A	T	8.86e-05	0.027099	LOC_Os08g31840	TBC domain containing protein
PAN	8	1	19831812	T	C	8.86e-05	0.027173	LOC_Os08g31980	trehalose-6-phosphate synthase
PAN	9	1	11363110	T	A	0.000116	0.033691	LOC_Os09g18530	nodulation receptor kinase
PAN	9	1	20131474	A	G	1.82e-06	0.007899	LOC_Os09g34110	expressed protein
UFG	9	1	21331494	A	G	7.62209e-06	0.0252347	LOC_Os09g36976	trafficking protein particle complex subunit
PAN	10	1	457172	A	C	3.58e-05	0.025059	LOC_Os10g01690	transferase family protein
PAN	10	1	926332	G	C	3.58e-05	0.025216	LOC_Os10g02490	oxidoreductase, aldo/keto reductase
PAN	10	1	1445232	G	T	7.71e-08	0.002893	LOC_Os10g03390	transferase family
PAN	10	1	1564374	C	T	1.93e-06	0.003568	LOC_Os10g03620	OsFBX344 - F-box domain containing protein
PAN	10	36	1634391	G	C	3.63e-05	0.025251	LOC_Os10g03660	OsFBX345 - F-box domain containing protein
PAN	10		1632268	T	G	2.65e-06	0.004025
PAN	10		1623929	T	C	1.93e-06	0.003628
PAN	10		1623932	T	A	1.93e-06	0.003689
PAN	10		1623951	G	A	1.93e-06	0.003753
PAN	10		1623993	A	G	1.93e-06	0.003819
PAN	10		1623998	C	T	1.93e-06	0.003887
PAN	10		1624021	T	A	1.93e-06	0.003958
PAN	10		1624022	T	C	1.93e-06	0.004031
PAN	10		1624142	A	C	1.93e-06	0.004107
PAN	10		1624223	C	T	1.93e-06	0.004186
PAN	10		1624252	C	A	1.93e-06	0.004268
PAN	10		1624320	T	C	1.93e-06	0.004353
PAN	10		1624401	T	C	1.93e-06	0.004442
PAN	10		1632345	C	A	1.93e-06	0.004535
PAN	10		1632359	T	A	1.93e-06	0.004631
PAN	10		1633510	C	T	1.93e-06	0.004732
PAN	10		1633562	C	T	1.93e-06	0.004837
PAN	10		1633861	C	T	1.93e-06	0.004947
PAN	10		1634104	T	A	1.93e-06	0.005062
PAN	10		1634129	A	G	1.93e-06	0.005182
PAN	10		1634145	A	G	1.93e-06	0.005309
PAN	10		1634183	T	C	1.93e-06	0.005442
PAN	10		1634194	A	T	1.93e-06	0.005581
PAN	10		1634214	G	T	1.93e-06	0.005728
PAN	10		1634217	G	T	1.93e-06	0.005883
PAN	10		1634244	A	G	1.93e-06	0.006046
PAN	10		1634256	C	T	1.93e-06	0.006219
PAN	10		1634257	A	G	1.93e-06	0.006402
PAN	10		1634272	C	T	1.93e-06	0.006596
PAN	10		1634273	A	G	1.93e-06	0.006802
PAN	10		1634277	A	G	1.93e-06	0.007021
PAN	10		1634286	T	C	1.93e-06	0.007255
PAN	10		1634325	A	G	1.93e-06	0.007506
PAN	10		1634327	G	A	1.93e-06	0.007774
PAN	10		1634345	T	C	1.93e-06	0.008062
PAN	10	20	1643485	G	A	3.1e-05	0.026608	LOC_Os10g03669	expressed protein
PAN	10		1643551	A	G	3.1e-05	0.026813
PAN	10		1643534	A	G	1.82e-05	0.01733
PAN	10		1643559	A	C	2.16e-05	0.019643
PAN	10		1643487	T	C	1.23e-06	0.008149
PAN	10		1643578	G	T	9.22e-06	0.010487
PAN	10		1643558	A	G	6.37e-05	0.022847
PAN	10		1643572	A	G	6.43e-06	0.008324
PAN	10		1643580	T	C	9.12e-05	0.027671
PAN	10		1643453	A	C	9.73e-07	0.006842
PAN	10		1643290	T	C	2.48e-05	0.021779
PAN	10		1643443	T	C	1.33e-05	0.013366
PAN	10		1643607	A	C	3.38e-05	0.026437
PAN	10		1643442	G	A	2e-05	0.018642
PAN	10		1643331	C	T	9.12e-05	0.027611
PAN	10		1643475	A	G	4.18e-05	0.026455
PAN	10		1643490	A	G	4.18e-05	0.026604
PAN	10		1643504	G	A	6.22e-05	0.022357
PAN	10		1643522	T	C	6.22e-05	0.022428
PAN	10		1643602	C	A	6.22e-05	0.0225
PAN	10	2	1681829	T	C	3.58e-05	0.025374	LOC_Os10g03730	OsFBX347 - F-box domain containing protein
PAN	10		1683240	A	G	3.58e-05	0.025535
PAN	10	2	1690247	T	A	3.58e-05	0.025698	LOC_Os10g03740	OsFBX348 - F-box domain containing protein
PAN	10		1690594	A	G	3.58e-05	0.025862
PAN	10	3	1704619	T	G	0.0001	0.029608	LOC_Os10g03770	expressed protein
PAN	10		1704732	T	C	0.0001	0.029686
PAN	10		1704720	T	C	3.58e-05	0.026029
PAN	10	3	1709213	C	G	3.58e-05	0.026198	LOC_Os10g03780	OsFBX351 - F-box domain containing protein
PAN	10		1709828	T	C	3.58e-05	0.026369
PAN	10		1712222	T	C	3.58e-05	0.026543
PAN	10	1	1787138	C	G	3.58e-05	0.026719	LOC_Os10g03930	OsFBX355 - F-box domain containing protein
PAN	10	1	1792950	G	A	3.58e-05	0.026897	LOC_Os10g03950	legume lectins beta domain containing protein
PAN	10	1	1833242	G	C	3.58e-05	0.02726	LOC_Os10g04010	STE_MEKK_ste11_MAP3K.23
PAN	10	1	1874875	A	C	3.58e-05	0.027446	LOC_Os10g04060	powdery mildew resistance protein PM3b
PAN	10	1	1892920	A	G	3.58e-05	0.027634	LOC_Os10g04090	disease resistance RPP13-like protein
PAN	10	3	1949992	C	T	4.72e-05	0.027085	LOC_Os10g04180	NB-ARC domain containing protein
PAN	10		1950501	A	T	0.000114	0.033204
PAN	10		1954784	G	A	0.000155	0.042967
PAN	10	1	2107957	A	G	3.23e-05	0.025605	LOC_Os10g04470	conserved hypothetical protein
PAN	10	2	2123588	T	A	3.94e-05	0.026685	LOC_Os10g04480	expressed protein
PAN	10		2123723	A	G	3.94e-05	0.026847
PAN	10	25	2129731	G	A	5.61e-06	0.007428	LOC_Os10g04490	expressed protein
PAN	10		2129733	T	C	5.61e-06	0.007517
PAN	10		2129739	C	T	5.61e-06	0.007607
PAN	10		2129806	A	G	5.61e-06	0.0077
PAN	10		2129958	A	G	5.61e-06	0.007795
PAN	10		2129974	A	T	5.61e-06	0.007893
PAN	10		2129994	A	G	5.61e-06	0.007993
PAN	10		2129228	T	A	1.23e-05	0.012523
PAN	10		2129311	T	C	1.23e-05	0.012637
PAN	10		2129315	A	G	1.23e-05	0.012752
PAN	10		2129376	G	C	1.23e-05	0.012871
PAN	10		2129411	C	T	1.23e-05	0.012991
PAN	10		2129412	G	T	1.23e-05	0.013113
PAN	10		2129424	C	T	1.23e-05	0.013238
PAN	10		2129512	T	C	1.23e-05	0.013366
PAN	10		2129539	G	A	1.23e-05	0.013495
PAN	10		2129569	A	C	1.23e-05	0.013628
PAN	10		2129587	G	A	1.23e-05	0.013763
PAN	10		2129934	A	G	1.6e-05	0.015434
PAN	10		2129196	T	G	3.23e-05	0.025787
PAN	10		2129214	A	C	3.23e-05	0.025971
PAN	10		2129221	C	G	3.23e-05	0.026158
PAN	10		2130115	C	T	3.23e-05	0.026348
PAN	10		2130150	T	C	3.23e-05	0.02654
PAN	10		2129647	G	A	7.58e-06	0.00927
PAN	10	3	2143932	A	G	3.23e-05	0.026735	LOC_Os10g04510	expressed protein
PAN	10		2143900	A	C	1.57e-05	0.015263
PAN	10		2144226	A	G	1.57e-05	0.015396
PAN	10	2	2148213	G	A	3.23e-05	0.026933	LOC_Os10g04520	expressed protein
PAN	10		2148266	C	T	3.23e-05	0.027134
PAN	10	1	2163147	T	G	1.23e-05	0.0139	LOC_Os10g04560	hypothetical protein
PAN	10	1	2170169	C	T	3.23e-05	0.027338	LOC_Os10g04570	expressed protein
PAN	10	3	2471728	C	T	2.19e-06	0.003469	LOC_Os10g05050	expressed protein
PAN	10		2471850	G	A	2.19e-06	0.003519
PAN	10		2472047	C	T	2.19e-06	0.00357
PAN	10	6	2518192	C	T	2.19e-06	0.003622	LOC_Os10g05160	expressed protein
PAN	10		2519351	G	A	2.19e-06	0.003677
PAN	10		2519499	C	T	2.19e-06	0.003732
PAN	10		2519597	C	T	2.19e-06	0.00379
PAN	10		2520059	C	T	2.19e-06	0.003849
PAN	10		2520416	C	G	2.19e-06	0.00391
PAN	10	2	2524172	A	T	8.18e-07	0.00921	LOC_Os10g05170	OsWAK100 recepotor-like kinase
PAN	10		2524272	G	A	8.18e-07	0.010234
PAN	10	1	2529803	G	A	2.19e-06	0.003973	LOC_Os10g05180	26S proteasome regulatory subunit S5A
PAN	10	3	2705583	A	C	8.18e-07	0.011513	LOC_Os10g05480	expressed protein
PAN	10		2705585	G	A	8.18e-07	0.013157
PAN	10		2706185	G	T	5.44e-05	0.019996
PAN	10	2	2709268	T	C	5.44e-05	0.020061	LOC_Os10g05490	cytochrome P450
PAN	10		2709379	C	T	5.44e-05	0.020127
PAN	10	1	2717090	T	C	5.44e-05	0.020194	LOC_Os10g05500	OsFBX370 - F-box domain containing protein
PAN	10	1	2720633	G	T	5.44e-05	0.020261	LOC_Os10g05510	expressed protein
PN.D6	10	1	5244356	C	T	4.16431e-07	0.0468755	LOC_Os10g09700	OsWAK110 recepotor-like kinase
PAN	10	1	18938058	A	T	4.14e-05	0.02663	LOC_Os10g35436	Rf1, mitochondrial precursor
UFG	10	1	20363038	C	T	3.12512e-06	0.0175889	LOC_Os10g38020	expressed protein
PAN	11	1	6399118	G	A	1.27e-07	0.003563	LOC_Os11g11510	3-5 exonuclease domain-containing protein
UFG	11	1	17414835	A	G	1.9555e-05	0.0393073	LOC_Os11g29970	NB-ARC domain containing protein
UFG	11	1	17572220	C	T	2.67565e-05	0.0485782	LOC_Os11g30220	hypothetical protein
UFG	11	1	18395368	A	G	9.90682e-06	0.0318618	LOC_Os11g31480	ATP binding protein
UFG	11	2	18671454	A	G	5.07514e-06	0.0190428	LOC_Os11g31810	expressed protein
UFG	11		18671363	C	T	1.58017e-05	0.0335608
PAN	11	1	19648317	A	G	0.000178	0.048021	LOC_Os11g33230	expressed protein
PAN	11	1	19839333	T	A	5.34e-05	0.020022	LOC_Os11g33942	unknown function
UFG	11	1	23416224	T	C	1.54638e-05	0.0341311	LOC_Os11g39330	NB-ARC domain containing protein
PAN	11	1	24097437	T	C	8.17e-05	0.025691	LOC_Os11g40420	expressed protein
UFG	11	1	24716123	A	G	1.04744e-05	0.0327515	LOC_Os11g41210	disease resistance protein RPM1
PAN	11	1	25021720	C	T	3.85e-05	0.026584	LOC_Os11g41680	cytochrome P450
UFG	11	1	27791689	C	T	1.25214e-05	0.0370913	LOC_Os11g45924	WRKY41
UFG	11	1	28896515	A	C	2.64739e-05	0.0488529	LOC_Os11g47910	SCARECROW
PAN	12	1	161218	G	C	0.000176	0.047621	LOC_Os12g01280	expressed protein
UFG	12	1	709849	T	C	8.82118e-07	8.82118e-07	LOC_Os12g02260	nucleotidyltransferase
PAN	12	1	1524086	T	C	3.94e-05	0.026563	LOC_Os12g03750	leucine Rich Repeat family
UFG	12	1	3888907	C	A	3.95689e-06	3.95689e-06	LOC_Os12g07740	eukaryotic translation initiation factor 2 subunit gamma
PAN	12	1	5475843	C	T	6.72e-05	0.023996	LOC_Os12g10340	NBS-LRR type resistance protein
UFG	12	1	21780303	A	G	3.89486e-06	3.89486e-06	LOC_Os12g35770	expressed protein
UFG	12	4	21834569	G	A	4.17069e-06	0.0167669	LOC_Os12g35820	expressed protein
UFG	12		21834570	G	T	4.17069e-06	0.0173879
UFG	12		21834580	A	G	4.17069e-06	0.0180567
UFG	12		21834577	A	G	4.17069e-06	0.0180567
UFG	12	1	21844706	A	G	4.17069e-06	0.0187789	LOC_Os12g35850	expressed protein
UFG	12	2	21890280	G	A	3.9566e-07	0.00404886	LOC_Os12g35920	expressed protein
UFG	12		21889846	C	T	3.9566e-07	0.00371145
UFG	12	1	22428825	T	C	9.0375e-11	1.01731e-05	LOC_Os12g36630	universal stress protein domain
UFG	12	2	22480265	A	G	2.88482e-06	0.0180405	LOC_Os12g36690	mla1
UFG	12		22480401	A	T	2.88482e-06	0.0191018
PAN	12	1	23163539	C	T	4.44e-05	0.026004	LOC_Os12g37720	zinc knuckle family protein
PAN	12	4	23168386	T	A	8.55e-06	0.009826	LOC_Os12g37740	resistance protein LR10
PAN	12		23168436	T	G	2.16e-05	0.019744
PAN	12		23168715	G	C	2.16e-05	0.019906
PAN	12		23168891	C	T	4.44e-05	0.02614
PAN	12	1	23185320	T	C	4.44e-05	0.026278	LOC_Os12g37760	RGH1A
PAN	12	5	23194677	T	A	8.55e-06	0.009927	LOC_Os12g37770	RGH1A
PAN	12		23194805	T	G	8.55e-06	0.01003
PAN	12		23195016	A	C	8.55e-06	0.010136
PAN	12		23194317	T	G	4.44e-05	0.026417
PAN	12		23194347	A	G	7.55e-05	0.025285
PAN	12	4	23270845	T	G	8.55e-06	0.010244	LOC_Os12g37860	expressed protein
PAN	12		23271327	A	C	3.54e-05	0.027496
PAN	12		23270156	C	G	4.44e-05	0.026699
PAN	12		23271238	G	A	4.44e-05	0.026843
PAN	12	2	23277015	T	C	8.55e-06	0.010354	LOC_Os12g37870	ATP-grasp domain containing
PAN	12		23276736	A	G	4.44e-05	0.026988
PAN	12	3	23287433	T	G	6.37e-06	0.008336	LOC_Os12g37890	expressed protein
PAN	12		23287649	C	T	4.44e-05	0.027134
PAN	12		23291659	G	A	4.44e-05	0.027283
PAN	12	1	23304956	T	C	4.44e-05	0.027433	LOC_Os12g37920	unc-93 homolog A
PAN	12	1	23391333	T	C	4.44e-05	0.027584	LOC_Os12g38051	metallothionein
